# Supplementary material for: Tris(2-meth­oxy­ethanaminium) dodeca­molybdophosphate trihydrate
Source: Acta Crystallogr Sect E Struct Rep Online. 2010 Jul 24;66(Pt 8):m1000. doi: 10.1107/S1600536810028801 (PMC3007375; doi:10.1107/S1600536810028801)
Supplement: Supplementary file 1 [file e-66-m1000-sup1.cif]

##############################################################################
###                                                                        ###
###        Electronic paper (Acta Crystallographica Section E)             ###
###                                                                        ###
##############################################################################
#                                                                            #
# This CIF contains the data in a paper accepted for publication in Acta     #
# Crystallographica Section E. It conforms to the requirements of Notes      #
# for Authors for Section E, and has been peer reviewed under the auspices   #
# of the IUCr Commission on Journals.                                        #
#                                                                            #
# Full details of the Crystallographic Information File format               #
# are given in the paper "The Crystallographic Information File (CIF):       #
# a New Standard Archive File for Crystallography" by S. R. Hall, F. H.      #
# Allen and I. D. Brown [Acta Cryst. (1991), A47, 655-685].                  #
#                                                                            #
# The current version of the core CIF dictionary is obtainable from          #
# ftp://ftp.iucr.org/pub/cif_core.dic. The current version number is 2.4.    #
#                                                                            #
# Software is freely available for graphical display of the structure(s) in  #
# this CIF.  For information consult the CIF home page http://www.iucr.org/  #
# cif/home.html                                                              #
#                                                                            #
# This file may be used for bona fide research purposes within the           #
# scientific community so long as proper attribution is given to the journal # 
# article from which it was obtained.                                        #
#                                                                            #
##############################################################################
                                             
data_I
_audit_creation_method     SHELXL-97
_chemical_name_systematic
;
Tris(2-methoxyethanaminium) dodecamolybdophosphate trihydrate
;
_chemical_name_common     ?
_chemical_formula_moiety     '3(C3 H10 N O +), Mo12 O40 P 3-, 3(H2 O)'
_chemical_formula_sum     'C9 H36 Mo12 N3 O46 P'
_chemical_formula_iupac     '(C3 H10 N O)3 [P Mo12 O40], 3H2 O'
_chemical_formula_weight     2104.66
_chemical_melting_point     ?
_symmetry_cell_setting     monoclinic
_symmetry_space_group_name_H-M     'P 21/n'
_symmetry_space_group_name_Hall     '-P 2yn'
loop_
    _symmetry_equiv_pos_as_xyz
    'x, y, z'
    '-x+1/2, y+1/2, -z+1/2'
    '-x, -y, -z'
    'x-1/2, -y-1/2, z-1/2'
_cell_length_a     12.7806(2)
_cell_length_b     27.0489(4)
_cell_length_c     14.6360(2)
_cell_angle_alpha     90.00
_cell_angle_beta     114.8760(10)
_cell_angle_gamma     90.00
_cell_volume     4590.24(12)
_cell_formula_units_Z     4
_cell_measurement_reflns_used     3521
_cell_measurement_theta_min     2
_cell_measurement_theta_max     25
_cell_measurement_temperature     100(2)
_exptl_crystal_description     prism
_exptl_crystal_colour     light-green
_exptl_crystal_size_max     0.10
_exptl_crystal_size_mid     0.05
_exptl_crystal_size_min     0.03
_exptl_crystal_density_diffrn     3.045
_exptl_crystal_density_meas     ?
_exptl_crystal_density_method     'not measured'
_exptl_crystal_F_000     3992
_exptl_absorpt_coefficient_mu     3.319
_exptl_absorpt_correction_type     multi-scan
_exptl_absorpt_process_details     '(SADABS; Bruker, 2005)'
_exptl_absorpt_correction_T_min     0.820
_exptl_absorpt_correction_T_max     0.907
_exptl_special_details
;
;
_diffrn_ambient_temperature     100(2)
_diffrn_radiation_type     MoK\a
_diffrn_radiation_wavelength     0.71073
_diffrn_radiation_source     'fine-focus sealed tube'
_diffrn_radiation_monochromator     graphite
_diffrn_measurement_device_type     'Bruker SMART APEXII CCD area-detector'
_diffrn_measurement_method     '\f and \w scans'
_diffrn_detector_area_resol_mean     ?
_diffrn_reflns_number     100492
_diffrn_reflns_av_R_equivalents     0.0418
_diffrn_reflns_av_sigmaI/netI     0.0205
_diffrn_reflns_theta_min     1.71
_diffrn_reflns_theta_max     29.00
_diffrn_reflns_theta_full     29.00
_diffrn_measured_fraction_theta_max     0.999
_diffrn_measured_fraction_theta_full     0.999
_diffrn_reflns_limit_h_min     -17
_diffrn_reflns_limit_h_max     17
_diffrn_reflns_limit_k_min     -36
_diffrn_reflns_limit_k_max     36
_diffrn_reflns_limit_l_min     -19
_diffrn_reflns_limit_l_max     19
_refine_special_details
;
Refinement of <i>F</i>^2^ against ALL reflections. The weighted <i>R</i>-factor
<i>wR</i> and goodness of fit <i>S</i> are based on <i>F</i>^2^, conventional
<i>R</i>-factors <i>R</i> are based on <i>F</i>, with <i>F</i> set to zero for
negative <i>F</i>^2^. The threshold expression of <i>F</i>^2^ >
\s(<i>F</i>^2^) is used only for calculating <i>R</i>-factors(gt) <i>etc</i>.
and is not relevant to the choice of reflections for refinement.
<i>R</i>-factors based on <i>F</i>^2^ are statistically about twice as large
as those based on <i>F</i>, and <i>R</i>- factors based on ALL data will be
even larger.
;
_reflns_number_total     12174
_reflns_number_gt     10404
_reflns_threshold_expression     I>2/s(I)
_refine_ls_structure_factor_coef     Fsqd
_refine_ls_matrix_type     full
_refine_ls_R_factor_all     0.0297
_refine_ls_R_factor_gt     0.0215
_refine_ls_wR_factor_gt     0.0484
_refine_ls_wR_factor_ref     0.0517
_refine_ls_goodness_of_fit_ref     1.003
_refine_ls_restrained_S_all     1.003
_refine_ls_number_reflns     12174
_refine_ls_number_parameters     646
_refine_ls_number_restraints     0
_refine_ls_hydrogen_treatment     constr
_refine_ls_weighting_scheme     calc
_refine_ls_weighting_details
         'calc w=1/[\s^2^(Fo^2^)+(0.0260P)^2^+6.0000P] where P=(Fo^2^+2Fc^2^)/3'
_atom_sites_solution_hydrogens     mixed
_atom_sites_solution_primary     direct
_atom_sites_solution_secondary     difmap
_refine_ls_shift/su_max     0.003
_refine_ls_shift/su_mean     0.000
_refine_diff_density_max     0.655
_refine_diff_density_min     -0.688
_refine_ls_extinction_method     none
_refine_ls_extinction_coef     ?
loop_
    _atom_type_symbol
    _atom_type_description
    _atom_type_scat_dispersion_real
    _atom_type_scat_dispersion_imag
    _atom_type_scat_source
    'C' 'C' 0.0033 0.0016
                         'International Tables Vol C Tables 4.2.6.8 and 6.1.1.4'
    'H' 'H' 0.0000 0.0000
                         'International Tables Vol C Tables 4.2.6.8 and 6.1.1.4'
    'N' 'N' 0.0061 0.0033
                         'International Tables Vol C Tables 4.2.6.8 and 6.1.1.4'
    'O' 'O' 0.0106 0.0060
                         'International Tables Vol C Tables 4.2.6.8 and 6.1.1.4'
    'P' 'P' 0.1023 0.0942
                         'International Tables Vol C Tables 4.2.6.8 and 6.1.1.4'
    'Mo' 'Mo' -1.6832 0.6857
                         'International Tables Vol C Tables 4.2.6.8 and 6.1.1.4'
_computing_data_collection     'APEX2 (Bruker, 2005)'
_computing_cell_refinement     'SAINT (Bruker, 2005)'
_computing_data_reduction     'SAINT (Bruker, 2005)'
_computing_structure_solution     'SHELXTL (Sheldrick, 2008)'
_computing_structure_refinement     'SHELXTL (Sheldrick, 2008)'
_computing_molecular_graphics     'SHELXTL (Sheldrick, 2008)'
_computing_publication_material     'SHELXTL (Sheldrick, 2008)'
loop_
    _atom_site_type_symbol
    _atom_site_label
    _atom_site_fract_x
    _atom_site_fract_y
    _atom_site_fract_z
    _atom_site_U_iso_or_equiv
    _atom_site_adp_type
    _atom_site_calc_flag
    _atom_site_refinement_flags
    _atom_site_occupancy
    _atom_site_disorder_assembly
    _atom_site_disorder_group
    Mo Mo1 0.24736(2) 0.664083(9) 0.512361(18) 0.01740(5) Uani d . 1 . .
    Mo Mo2 -0.00825(2) 0.715144(9) 0.349457(19) 0.01756(5) Uani d . 1 . .
    Mo Mo3 0.00282(2) 0.592678(9) 0.412826(19) 0.01770(5) Uani d . 1 . .
    Mo Mo4 0.35509(2) 0.720875(9) 0.337823(18) 0.01669(5) Uani d . 1 . .
    Mo Mo5 0.41688(2) 0.588865(9) 0.409766(18) 0.01740(5) Uani d . 1 . .
    Mo Mo6 0.09067(2) 0.751816(9) 0.154478(18) 0.01716(5) Uani d . 1 . .
    Mo Mo7 0.19104(2) 0.507896(9) 0.350528(19) 0.01738(5) Uani d . 1 . .
    Mo Mo8 -0.15388(2) 0.664402(9) 0.090979(19) 0.01764(5) Uani d . 1 . .
    Mo Mo9 -0.09683(2) 0.542448(9) 0.152746(19) 0.01797(5) Uani d . 1 . .
    Mo Mo10 0.26798(2) 0.673700(9) 0.100035(18) 0.01724(5) Uani d . 1 . .
    Mo Mo11 0.28028(2) 0.541453(9) 0.170021(18) 0.01750(5) Uani d . 1 . .
    Mo Mo12 0.00156(2) 0.596892(9) -0.005718(18) 0.01759(5) Uani d . 1 . .
    P P1 0.13305(6) 0.62980(3) 0.25327(5) 0.01579(13) Uani d . 1 . .
    O O1S 0.6654(2) 0.61043(9) 0.33985(17) 0.0277(5) Uani d . 1 . .
    O O1W 0.2136(3) 0.50927(12) 0.6577(2) 0.0489(7) Uani d . 1 . .
    H H1WA 0.2650 0.5064 0.6459 0.059 Uiso d R 1 . .
    H H1WB 0.1675 0.4947 0.6046 0.059 Uiso d R 1 . .
    O O1 0.10526(17) 0.64338(7) 0.34244(15) 0.0173(4) Uani d . 1 . .
    O O2 0.18748(17) 0.67467(7) 0.22546(15) 0.0170(4) Uani d . 1 . .
    O O2W 0.4173(2) 0.51907(9) 0.64138(18) 0.0303(5) Uani d . 1 . .
    H H2WB 0.3994 0.5258 0.5811 0.036 Uiso d R 1 . .
    H H2WA 0.4423 0.4890 0.6680 0.036 Uiso d R 1 . .
    O O2S 0.0596(2) 0.68215(10) 0.67215(18) 0.0321(5) Uani d . 1 . .
    O O3S 0.4383(2) 0.59570(9) 0.83909(18) 0.0292(5) Uani d . 1 . .
    O O3W 0.8029(2) 0.64000(8) 0.71502(17) 0.0266(5) Uani d . 1 . .
    H H3WA 0.8625 0.6275 0.7668 0.032 Uiso d R 1 . .
    H H3WB 0.8024 0.6671 0.7430 0.032 Uiso d R 1 . .
    O O3 0.21837(17) 0.58625(7) 0.28277(15) 0.0172(4) Uani d . 1 . .
    O O4 0.02149(17) 0.61520(7) 0.16266(15) 0.0178(4) Uani d . 1 . .
    O O5 0.30395(17) 0.70902(7) 0.43468(15) 0.0182(4) Uani d . 1 . .
    O O6 0.12074(17) 0.71361(7) 0.46892(15) 0.0186(4) Uani d . 1 . .
    O O7 0.33997(18) 0.61763(8) 0.49225(15) 0.0197(4) Uani d . 1 . .
    O O8 0.14437(18) 0.62037(8) 0.52687(15) 0.0191(4) Uani d . 1 . .
    O O9 -0.05958(17) 0.65483(8) 0.40290(16) 0.0201(4) Uani d . 1 . .
    O O10 0.24744(18) 0.76801(8) 0.26560(15) 0.0194(4) Uani d . 1 . .
    O O11 0.05341(17) 0.74765(8) 0.27458(16) 0.0193(4) Uani d . 1 . .
    O O12 -0.11778(17) 0.68535(8) 0.21912(16) 0.0198(4) Uani d . 1 . .
    O O13 0.42021(17) 0.65201(8) 0.36937(15) 0.0188(4) Uani d . 1 . .
    O O14 -0.08156(18) 0.57175(8) 0.28521(16) 0.0198(4) Uani d . 1 . .
    O O15 0.34077(18) 0.52739(8) 0.43200(15) 0.0196(4) Uani d . 1 . .
    O O16 0.12090(18) 0.54363(8) 0.41412(16) 0.0198(4) Uani d . 1 . .
    O O17 0.16896(17) 0.73395(8) 0.07979(15) 0.0192(4) Uani d . 1 . .
    O O18 -0.03860(17) 0.71521(8) 0.09183(15) 0.0188(4) Uani d . 1 . .
    O O19 0.37360(17) 0.70610(8) 0.21113(15) 0.0189(4) Uani d . 1 . .
    O O20 0.31360(17) 0.61041(8) 0.14154(15) 0.0192(4) Uani d . 1 . .
    O O21 -0.20133(17) 0.60120(8) 0.10127(16) 0.0203(4) Uani d . 1 . .
    O O22 0.42056(17) 0.55662(8) 0.30009(16) 0.0197(4) Uani d . 1 . .
    O O23 0.24697(18) 0.49318(8) 0.24407(16) 0.0201(4) Uani d . 1 . .
    O O24 0.04070(18) 0.51300(8) 0.23044(16) 0.0198(4) Uani d . 1 . .
    O O25 -0.11806(17) 0.63845(8) -0.02211(16) 0.0202(4) Uani d . 1 . .
    O O26 0.11346(17) 0.64344(8) 0.01772(15) 0.0198(4) Uani d . 1 . .
    O O27 -0.08159(18) 0.54429(8) 0.03363(16) 0.0208(4) Uani d . 1 . .
    O O28 0.13624(18) 0.55233(8) 0.07437(15) 0.0198(4) Uani d . 1 . .
    O O29 0.32331(19) 0.68249(8) 0.63240(16) 0.0230(4) Uani d . 1 . .
    O O30 -0.09283(18) 0.75731(8) 0.36978(17) 0.0234(4) Uani d . 1 . .
    O O31 -0.05393(19) 0.56240(8) 0.48270(17) 0.0231(4) Uani d . 1 . .
    O O32 0.47484(18) 0.75507(8) 0.39483(16) 0.0215(4) Uani d . 1 . .
    O O33 0.55037(18) 0.57974(8) 0.50144(16) 0.0221(4) Uani d . 1 . .
    O O34 0.04977(18) 0.81057(8) 0.11564(16) 0.0218(4) Uani d . 1 . .
    O O35 0.1858(2) 0.44995(8) 0.38943(17) 0.0239(4) Uani d . 1 . .
    O O36 -0.27941(18) 0.69254(8) 0.02173(17) 0.0233(4) Uani d . 1 . .
    O O37 -0.19494(19) 0.49750(8) 0.13432(17) 0.0251(5) Uani d . 1 . .
    O O38 0.31745(19) 0.68375(8) 0.01167(16) 0.0234(4) Uani d . 1 . .
    O O39 0.34656(19) 0.50846(8) 0.11232(17) 0.0234(4) Uani d . 1 . .
    O O40 -0.03200(18) 0.57955(8) -0.12542(16) 0.0221(4) Uani d . 1 . .
    N N1S 0.8071(2) 0.64679(10) 0.5249(2) 0.0228(5) Uani d . 1 . .
    H H1NA 0.8169 0.6489 0.5901 0.034 Uiso calc R 1 . .
    H H1NB 0.8694 0.6601 0.5191 0.034 Uiso calc R 1 . .
    H H1NC 0.7995 0.6145 0.5057 0.034 Uiso calc R 1 . .
    N N2S 0.1986(3) 0.59691(13) 0.7289(2) 0.0327(7) Uani d . 1 . .
    H H2NA 0.1713 0.6109 0.6666 0.049 Uiso calc R 1 . .
    H H2NB 0.1923 0.5634 0.7226 0.049 Uiso calc R 1 . .
    H H2NC 0.2740 0.6053 0.7642 0.049 Uiso calc R 1 . .
    N N3S 0.5835(2) 0.59440(11) 0.7239(2) 0.0269(6) Uani d . 1 . .
    H H3NA 0.6444 0.5785 0.7203 0.040 Uiso calc R 1 . .
    H H3NB 0.5606 0.6196 0.6786 0.040 Uiso calc R 1 . .
    H H3NC 0.5242 0.5728 0.7097 0.040 Uiso calc R 1 . .
    C C1S 0.6294(3) 0.59620(15) 0.2376(3) 0.0326(7) Uani d . 1 . .
    H H1SA 0.6349 0.5602 0.2335 0.049 Uiso calc R 1 . .
    H H1SB 0.6791 0.6120 0.2103 0.049 Uiso calc R 1 . .
    H H1SC 0.5494 0.6066 0.1985 0.049 Uiso calc R 1 . .
    C C2S 0.6681(3) 0.66261(12) 0.3497(2) 0.0249(6) Uani d . 1 . .
    H H2SA 0.5915 0.6767 0.3072 0.030 Uiso calc R 1 . .
    H H2SB 0.7253 0.6768 0.3278 0.030 Uiso calc R 1 . .
    C C3S 0.7011(3) 0.67455(12) 0.4591(2) 0.0247(6) Uani d . 1 . .
    H H3SA 0.7152 0.7105 0.4702 0.030 Uiso calc R 1 . .
    H H3SB 0.6369 0.6656 0.4769 0.030 Uiso calc R 1 . .
    C C4S 0.0660(3) 0.73358(14) 0.6557(3) 0.0363(8) Uani d . 1 . .
    H H4SA 0.0185 0.7413 0.5848 0.054 Uiso calc R 1 . .
    H H4SB 0.1463 0.7428 0.6729 0.054 Uiso calc R 1 . .
    H H4SC 0.0377 0.7522 0.6982 0.054 Uiso calc R 1 . .
    C C5S 0.1207(4) 0.67011(17) 0.7758(3) 0.0407(9) Uani d . 1 . .
    H H5SA 0.0786 0.6826 0.8145 0.049 Uiso calc R 1 . .
    H H5SB 0.1983 0.6853 0.8034 0.049 Uiso calc R 1 . .
    C C6S 0.1303(3) 0.61496(16) 0.7831(3) 0.0385(9) Uani d . 1 . .
    H H6SA 0.1684 0.6049 0.8547 0.046 Uiso calc R 1 . .
    H H6SB 0.0523 0.6000 0.7531 0.046 Uiso calc R 1 . .
    C C7S 0.4675(3) 0.57169(17) 0.9337(3) 0.0417(9) Uani d . 1 . .
    H H7SA 0.4126 0.5449 0.9253 0.063 Uiso calc R 1 . .
    H H7SB 0.4641 0.5957 0.9826 0.063 Uiso calc R 1 . .
    H H7SC 0.5456 0.5581 0.9581 0.063 Uiso calc R 1 . .
    C C8S 0.5176(3) 0.63418(12) 0.8428(3) 0.0278(7) Uani d . 1 . .
    H H8SA 0.5458 0.6509 0.9090 0.033 Uiso calc R 1 . .
    H H8SB 0.4766 0.6590 0.7901 0.033 Uiso calc R 1 . .
    C C9S 0.6185(3) 0.61453(13) 0.8273(2) 0.0266(6) Uani d . 1 . .
    H H9SA 0.6753 0.6414 0.8390 0.032 Uiso calc R 1 . .
    H H9SB 0.6563 0.5881 0.8771 0.032 Uiso calc R 1 . .
loop_
    _atom_site_aniso_label
    _atom_site_aniso_U_11
    _atom_site_aniso_U_22
    _atom_site_aniso_U_33
    _atom_site_aniso_U_12
    _atom_site_aniso_U_13
    _atom_site_aniso_U_23
    Mo1 0.01831(11) 0.01785(11) 0.01572(11) -0.00033(9) 0.00683(9) -0.00083(8)
    Mo2 0.01774(11) 0.01614(11) 0.01939(11) 0.00003(9) 0.00838(9) -0.00108(9)
    Mo3 0.01888(11) 0.01722(11) 0.01885(11) -0.00036(9) 0.00974(9) -0.00019(9)
    Mo4 0.01548(10) 0.01697(11) 0.01635(11) -0.00128(8) 0.00544(8) -0.00015(8)
    Mo5 0.01689(11) 0.01780(11) 0.01664(11) 0.00086(9) 0.00619(9) 0.00099(8)
    Mo6 0.01651(11) 0.01596(11) 0.01729(11) -0.00057(8) 0.00542(9) 0.00140(8)
    Mo7 0.01957(11) 0.01499(11) 0.01857(11) 0.00056(9) 0.00898(9) 0.00065(8)
    Mo8 0.01530(10) 0.01735(11) 0.01846(11) -0.00049(9) 0.00533(9) -0.00002(9)
    Mo9 0.01790(11) 0.01625(11) 0.01958(11) -0.00236(9) 0.00771(9) -0.00150(9)
    Mo10 0.01738(11) 0.01835(11) 0.01584(11) -0.00129(9) 0.00684(9) 0.00073(9)
    Mo11 0.01854(11) 0.01715(11) 0.01760(11) 0.00070(9) 0.00836(9) -0.00062(9)
    Mo12 0.01766(11) 0.01825(11) 0.01574(11) -0.00166(9) 0.00593(9) -0.00113(9)
    P1 0.0158(3) 0.0156(3) 0.0156(3) -0.0006(2) 0.0062(3) -0.0002(2)
    O1S 0.0344(12) 0.0269(12) 0.0223(11) -0.0018(10) 0.0125(10) -0.0006(9)
    O1W 0.0467(17) 0.0505(18) 0.0548(19) -0.0057(14) 0.0266(15) -0.0035(15)
    O1 0.0180(9) 0.0169(9) 0.0174(9) -0.0008(7) 0.0079(8) -0.0004(7)
    O2 0.0174(9) 0.0163(9) 0.0173(9) -0.0004(7) 0.0071(8) 0.0000(7)
    O2W 0.0351(13) 0.0253(12) 0.0232(11) -0.0023(10) 0.0052(10) 0.0055(9)
    O2S 0.0340(13) 0.0372(14) 0.0241(12) -0.0010(11) 0.0113(10) -0.0041(10)
    O3S 0.0255(11) 0.0328(13) 0.0287(12) -0.0039(10) 0.0108(9) -0.0011(10)
    O3W 0.0318(12) 0.0215(11) 0.0229(11) 0.0059(9) 0.0079(9) -0.0016(9)
    O3 0.0171(9) 0.0179(10) 0.0167(9) 0.0000(7) 0.0071(7) 0.0005(7)
    O4 0.0180(9) 0.0177(10) 0.0166(9) -0.0012(8) 0.0065(8) -0.0014(7)
    O5 0.0187(9) 0.0171(10) 0.0189(10) -0.0007(8) 0.0081(8) -0.0004(8)
    O6 0.0195(9) 0.0170(10) 0.0194(10) -0.0011(8) 0.0082(8) -0.0016(8)
    O7 0.0209(10) 0.0198(10) 0.0192(10) 0.0004(8) 0.0094(8) 0.0019(8)
    O8 0.0210(10) 0.0186(10) 0.0189(10) -0.0007(8) 0.0094(8) -0.0006(8)
    O9 0.0196(10) 0.0208(10) 0.0213(10) -0.0005(8) 0.0098(8) -0.0005(8)
    O10 0.0198(9) 0.0171(10) 0.0199(10) -0.0007(8) 0.0069(8) 0.0013(8)
    O11 0.0185(9) 0.0182(10) 0.0212(10) -0.0013(8) 0.0085(8) -0.0008(8)
    O12 0.0199(10) 0.0180(10) 0.0210(10) -0.0013(8) 0.0079(8) -0.0008(8)
    O13 0.0185(9) 0.0193(10) 0.0188(10) -0.0014(8) 0.0081(8) -0.0003(8)
    O14 0.0217(10) 0.0181(10) 0.0210(10) -0.0009(8) 0.0104(8) -0.0010(8)
    O15 0.0207(10) 0.0185(10) 0.0194(10) 0.0016(8) 0.0080(8) 0.0021(8)
    O16 0.0213(10) 0.0202(10) 0.0199(10) 0.0010(8) 0.0106(8) 0.0006(8)
    O17 0.0168(9) 0.0214(10) 0.0186(10) -0.0004(8) 0.0065(8) 0.0029(8)
    O18 0.0163(9) 0.0206(10) 0.0176(9) -0.0014(8) 0.0051(8) 0.0005(8)
    O19 0.0188(9) 0.0197(10) 0.0180(9) -0.0020(8) 0.0076(8) 0.0005(8)
    O20 0.0181(9) 0.0194(10) 0.0208(10) 0.0006(8) 0.0088(8) 0.0010(8)
    O21 0.0184(9) 0.0199(10) 0.0226(10) 0.0001(8) 0.0085(8) -0.0006(8)
    O22 0.0191(9) 0.0209(10) 0.0199(10) 0.0008(8) 0.0090(8) -0.0002(8)
    O23 0.0217(10) 0.0177(10) 0.0210(10) 0.0001(8) 0.0091(8) 0.0006(8)
    O24 0.0217(10) 0.0178(10) 0.0205(10) -0.0007(8) 0.0097(8) -0.0023(8)
    O25 0.0187(9) 0.0200(10) 0.0197(10) -0.0009(8) 0.0057(8) 0.0004(8)
    O26 0.0194(10) 0.0198(10) 0.0193(10) -0.0005(8) 0.0073(8) 0.0003(8)
    O27 0.0203(10) 0.0196(10) 0.0212(10) -0.0029(8) 0.0073(8) -0.0024(8)
    O28 0.0207(10) 0.0187(10) 0.0190(10) -0.0011(8) 0.0075(8) -0.0013(8)
    O29 0.0244(10) 0.0248(11) 0.0183(10) -0.0006(9) 0.0075(8) -0.0020(8)
    O30 0.0213(10) 0.0219(11) 0.0282(11) 0.0025(8) 0.0115(9) -0.0019(9)
    O31 0.0256(11) 0.0216(11) 0.0269(11) -0.0005(8) 0.0157(9) 0.0024(8)
    O32 0.0183(10) 0.0225(11) 0.0211(10) -0.0040(8) 0.0059(8) -0.0004(8)
    O33 0.0217(10) 0.0218(11) 0.0221(10) 0.0018(8) 0.0085(8) 0.0024(8)
    O34 0.0219(10) 0.0189(10) 0.0229(11) -0.0001(8) 0.0077(8) 0.0033(8)
    O35 0.0298(11) 0.0168(10) 0.0279(11) 0.0022(8) 0.0149(9) 0.0029(8)
    O36 0.0190(10) 0.0212(11) 0.0265(11) -0.0005(8) 0.0062(9) -0.0001(8)
    O37 0.0242(11) 0.0232(11) 0.0277(11) -0.0046(9) 0.0109(9) -0.0001(9)
    O38 0.0259(11) 0.0267(11) 0.0191(10) -0.0017(9) 0.0109(9) 0.0017(8)
    O39 0.0253(11) 0.0231(11) 0.0233(11) 0.0012(9) 0.0118(9) -0.0018(8)
    O40 0.0227(10) 0.0235(11) 0.0187(10) -0.0033(8) 0.0073(8) -0.0034(8)
    N1S 0.0259(13) 0.0211(12) 0.0238(13) 0.0005(10) 0.0127(10) 0.0000(10)
    N2S 0.0269(14) 0.0486(19) 0.0234(14) -0.0049(13) 0.0114(11) 0.0059(13)
    N3S 0.0269(13) 0.0286(14) 0.0244(13) -0.0044(11) 0.0101(11) -0.0024(11)
    C1S 0.0325(17) 0.043(2) 0.0225(16) -0.0023(15) 0.0119(13) -0.0041(14)
    C2S 0.0230(14) 0.0254(15) 0.0270(16) 0.0038(12) 0.0111(12) 0.0035(12)
    C3S 0.0207(14) 0.0240(15) 0.0280(16) 0.0030(11) 0.0088(12) -0.0005(12)
    C4S 0.042(2) 0.0353(19) 0.0350(19) 0.0091(16) 0.0193(16) -0.0045(15)
    C5S 0.043(2) 0.054(3) 0.0225(17) -0.0019(18) 0.0113(15) -0.0006(16)
    C6S 0.0352(19) 0.056(2) 0.0312(18) -0.0004(17) 0.0205(16) 0.0061(17)
    C7S 0.036(2) 0.052(2) 0.040(2) 0.0060(18) 0.0195(17) 0.0121(18)
    C8S 0.0264(15) 0.0236(16) 0.0283(16) -0.0030(12) 0.0065(13) -0.0038(12)
    C9S 0.0253(15) 0.0278(16) 0.0241(15) -0.0052(12) 0.0078(12) -0.0017(12)
_geom_special_details
;
All e.s.d.'s (except the e.s.d. in the dihedral angle between two l.s. planes)
are estimated using the full covariance matrix. The cell e.s.d.'s are taken
into account individually in the estimation of e.s.d.'s in distances, angles
and torsion angles; correlations between e.s.d.'s in cell parameters are only
used when they are defined by crystal symmetry. An approximate (isotropic)
treatment of cell e.s.d.'s is used for estimating e.s.d.'s involving l.s.
planes.
;
loop_
    _geom_bond_atom_site_label_1
    _geom_bond_atom_site_label_2
    _geom_bond_site_symmetry_2
    _geom_bond_distance
    _geom_bond_publ_flag
    Mo1 O29 . 1.686(2) ?
    Mo1 O7 . 1.833(2) ?
    Mo1 O8 . 1.847(2) ?
    Mo1 O6 . 1.988(2) ?
    Mo1 O5 . 1.996(2) ?
    Mo1 O1 . 2.449(2) ?
    Mo2 O30 . 1.682(2) ?
    Mo2 O11 . 1.822(2) ?
    Mo2 O6 . 1.831(2) ?
    Mo2 O12 . 2.000(2) ?
    Mo2 O9 . 2.034(2) ?
    Mo2 O1 . 2.451(2) ?
    Mo3 O31 . 1.693(2) ?
    Mo3 O14 . 1.810(2) ?
    Mo3 O9 . 1.840(2) ?
    Mo3 O16 . 2.003(2) ?
    Mo3 O8 . 2.020(2) ?
    Mo3 O1 . 2.406(2) ?
    Mo4 O32 . 1.679(2) ?
    Mo4 O5 . 1.822(2) ?
    Mo4 O10 . 1.847(2) ?
    Mo4 O19 . 2.006(2) ?
    Mo4 O13 . 2.013(2) ?
    Mo4 O2 . 2.427(2) ?
    Mo5 O33 . 1.687(2) ?
    Mo5 O13 . 1.814(2) ?
    Mo5 O22 . 1.845(2) ?
    Mo5 O7 . 2.007(2) ?
    Mo5 O15 . 2.021(2) ?
    Mo5 O3 . 2.435(2) ?
    Mo6 O34 . 1.695(2) ?
    Mo6 O18 . 1.810(2) ?
    Mo6 O17 . 1.830(2) ?
    Mo6 O11 . 2.009(2) ?
    Mo6 O10 . 2.027(2) ?
    Mo6 O2 . 2.425(2) ?
    Mo7 O35 . 1.679(2) ?
    Mo7 O16 . 1.818(2) ?
    Mo7 O15 . 1.855(2) ?
    Mo7 O24 . 1.990(2) ?
    Mo7 O23 . 2.009(2) ?
    Mo7 O3 . 2.427(2) ?
    Mo8 O36 . 1.677(2) ?
    Mo8 O12 . 1.823(2) ?
    Mo8 O21 . 1.841(2) ?
    Mo8 O18 . 2.011(2) ?
    Mo8 O25 . 2.020(2) ?
    Mo8 O4 . 2.432(2) ?
    Mo9 O37 . 1.685(2) ?
    Mo9 O24 . 1.826(2) ?
    Mo9 O27 . 1.834(2) ?
    Mo9 O21 . 2.008(2) ?
    Mo9 O14 . 2.026(2) ?
    Mo9 O4 . 2.449(2) ?
    Mo10 O38 . 1.684(2) ?
    Mo10 O20 . 1.828(2) ?
    Mo10 O19 . 1.841(2) ?
    Mo10 O26 . 2.005(2) ?
    Mo10 O17 . 2.007(2) ?
    Mo10 O2 . 2.453(2) ?
    Mo11 O39 . 1.682(2) ?
    Mo11 O28 . 1.808(2) ?
    Mo11 O23 . 1.857(2) ?
    Mo11 O20 . 1.996(2) ?
    Mo11 O22 . 2.033(2) ?
    Mo11 O3 . 2.432(2) ?
    Mo12 O40 . 1.686(2) ?
    Mo12 O26 . 1.826(2) ?
    Mo12 O25 . 1.830(2) ?
    Mo12 O27 . 2.000(2) ?
    Mo12 O28 . 2.023(2) ?
    Mo12 O4 . 2.420(2) ?
    P1 O1 . 1.534(2) ?
    P1 O4 . 1.535(2) ?
    P1 O2 . 1.537(2) ?
    P1 O3 . 1.539(2) ?
    O1S C2S . 1.417(4) ?
    O1S C1S . 1.421(4) ?
    O1W H1WA . 0.7499 ?
    O1W H1WB . 0.8499 ?
    O2W H2WB . 0.8334 ?
    O2W H2WA . 0.8998 ?
    O2S C4S . 1.420(5) ?
    O2S C5S . 1.421(4) ?
    O3S C7S . 1.430(5) ?
    O3S C8S . 1.437(4) ?
    O3W H3WA . 0.8844 ?
    O3W H3WB . 0.8416 ?
    N1S C3S . 1.493(4) ?
    N1S H1NA . 0.9100 ?
    N1S H1NB . 0.9100 ?
    N1S H1NC . 0.9100 ?
    N2S C6S . 1.488(5) ?
    N2S H2NA . 0.9100 ?
    N2S H2NB . 0.9100 ?
    N2S H2NC . 0.9100 ?
    N3S C9S . 1.488(4) ?
    N3S H3NA . 0.9100 ?
    N3S H3NB . 0.9100 ?
    N3S H3NC . 0.9100 ?
    C1S H1SA . 0.9800 ?
    C1S H1SB . 0.9800 ?
    C1S H1SC . 0.9800 ?
    C2S C3S . 1.510(5) ?
    C2S H2SA . 0.9900 ?
    C2S H2SB . 0.9900 ?
    C3S H3SA . 0.9900 ?
    C3S H3SB . 0.9900 ?
    C4S H4SA . 0.9800 ?
    C4S H4SB . 0.9800 ?
    C4S H4SC . 0.9800 ?
    C5S C6S . 1.497(6) ?
    C5S H5SA . 0.9900 ?
    C5S H5SB . 0.9900 ?
    C6S H6SA . 0.9900 ?
    C6S H6SB . 0.9900 ?
    C7S H7SA . 0.9800 ?
    C7S H7SB . 0.9800 ?
    C7S H7SC . 0.9800 ?
    C8S C9S . 1.498(5) ?
    C8S H8SA . 0.9900 ?
    C8S H8SB . 0.9900 ?
    C9S H9SA . 0.9900 ?
    C9S H9SB . 0.9900 ?
loop_
    _geom_angle_atom_site_label_1
    _geom_angle_atom_site_label_2
    _geom_angle_atom_site_label_3
    _geom_angle_site_symmetry_1
    _geom_angle_site_symmetry_3
    _geom_angle
    _geom_angle_publ_flag
    O29 Mo1 O7 . . 104.01(10) ?
    O29 Mo1 O8 . . 101.25(10) ?
    O7 Mo1 O8 . . 96.84(9) ?
    O29 Mo1 O6 . . 99.71(10) ?
    O7 Mo1 O6 . . 154.74(9) ?
    O8 Mo1 O6 . . 86.82(9) ?
    O29 Mo1 O5 . . 103.06(10) ?
    O7 Mo1 O5 . . 85.00(9) ?
    O8 Mo1 O5 . . 154.40(9) ?
    O6 Mo1 O5 . . 81.30(8) ?
    O29 Mo1 O1 . . 169.06(9) ?
    O7 Mo1 O1 . . 86.18(8) ?
    O8 Mo1 O1 . . 73.17(8) ?
    O6 Mo1 O1 . . 70.92(7) ?
    O5 Mo1 O1 . . 81.51(7) ?
    O30 Mo2 O11 . . 104.59(10) ?
    O30 Mo2 O6 . . 103.53(10) ?
    O11 Mo2 O6 . . 98.15(9) ?
    O30 Mo2 O12 . . 101.41(10) ?
    O11 Mo2 O12 . . 85.81(9) ?
    O6 Mo2 O12 . . 152.80(9) ?
    O30 Mo2 O9 . . 98.09(10) ?
    O11 Mo2 O9 . . 155.42(9) ?
    O6 Mo2 O9 . . 85.47(9) ?
    O12 Mo2 O9 . . 80.45(8) ?
    O30 Mo2 O1 . . 168.59(9) ?
    O11 Mo2 O1 . . 86.77(8) ?
    O6 Mo2 O1 . . 73.20(8) ?
    O12 Mo2 O1 . . 80.22(8) ?
    O9 Mo2 O1 . . 70.93(8) ?
    O31 Mo3 O14 . . 104.55(10) ?
    O31 Mo3 O9 . . 102.01(10) ?
    O14 Mo3 O9 . . 98.86(9) ?
    O31 Mo3 O16 . . 100.74(10) ?
    O14 Mo3 O16 . . 85.53(9) ?
    O9 Mo3 O16 . . 154.89(9) ?
    O31 Mo3 O8 . . 98.20(10) ?
    O14 Mo3 O8 . . 155.00(9) ?
    O9 Mo3 O8 . . 86.23(9) ?
    O16 Mo3 O8 . . 80.12(8) ?
    O31 Mo3 O1 . . 169.32(9) ?
    O14 Mo3 O1 . . 86.09(8) ?
    O9 Mo3 O1 . . 75.01(8) ?
    O16 Mo3 O1 . . 80.68(8) ?
    O8 Mo3 O1 . . 71.51(8) ?
    O32 Mo4 O5 . . 105.11(10) ?
    O32 Mo4 O10 . . 102.00(10) ?
    O5 Mo4 O10 . . 98.17(9) ?
    O32 Mo4 O19 . . 97.57(9) ?
    O5 Mo4 O19 . . 154.78(9) ?
    O10 Mo4 O19 . . 87.57(9) ?
    O32 Mo4 O13 . . 101.14(9) ?
    O5 Mo4 O13 . . 84.70(9) ?
    O10 Mo4 O13 . . 155.02(9) ?
    O19 Mo4 O13 . . 80.19(8) ?
    O32 Mo4 O2 . . 168.64(9) ?
    O5 Mo4 O2 . . 86.18(8) ?
    O10 Mo4 O2 . . 74.64(8) ?
    O19 Mo4 O2 . . 71.62(7) ?
    O13 Mo4 O2 . . 80.85(7) ?
    O33 Mo5 O13 . . 104.03(10) ?
    O33 Mo5 O22 . . 103.62(10) ?
    O13 Mo5 O22 . . 98.57(9) ?
    O33 Mo5 O7 . . 99.53(9) ?
    O13 Mo5 O7 . . 85.16(9) ?
    O22 Mo5 O7 . . 154.82(9) ?
    O33 Mo5 O15 . . 98.38(9) ?
    O13 Mo5 O15 . . 155.00(9) ?
    O22 Mo5 O15 . . 86.63(9) ?
    O7 Mo5 O15 . . 80.29(9) ?
    O33 Mo5 O3 . . 169.49(9) ?
    O13 Mo5 O3 . . 86.47(8) ?
    O22 Mo5 O3 . . 73.85(8) ?
    O7 Mo5 O3 . . 81.59(8) ?
    O15 Mo5 O3 . . 71.42(7) ?
    O34 Mo6 O18 . . 104.83(10) ?
    O34 Mo6 O17 . . 102.49(10) ?
    O18 Mo6 O17 . . 99.49(9) ?
    O34 Mo6 O11 . . 101.12(10) ?
    O18 Mo6 O11 . . 84.88(9) ?
    O17 Mo6 O11 . . 153.95(9) ?
    O34 Mo6 O10 . . 97.34(9) ?
    O18 Mo6 O10 . . 155.24(9) ?
    O17 Mo6 O10 . . 86.11(9) ?
    O11 Mo6 O10 . . 80.11(8) ?
    O34 Mo6 O2 . . 168.59(9) ?
    O18 Mo6 O2 . . 86.49(8) ?
    O17 Mo6 O2 . . 73.75(8) ?
    O11 Mo6 O2 . . 80.96(8) ?
    O10 Mo6 O2 . . 71.84(7) ?
    O35 Mo7 O16 . . 102.95(10) ?
    O35 Mo7 O15 . . 103.01(10) ?
    O16 Mo7 O15 . . 96.73(9) ?
    O35 Mo7 O24 . . 101.70(10) ?
    O16 Mo7 O24 . . 85.09(9) ?
    O15 Mo7 O24 . . 154.13(9) ?
    O35 Mo7 O23 . . 98.99(10) ?
    O16 Mo7 O23 . . 156.27(9) ?
    O15 Mo7 O23 . . 86.99(9) ?
    O24 Mo7 O23 . . 81.67(8) ?
    O35 Mo7 O3 . . 170.87(9) ?
    O16 Mo7 O3 . . 86.08(8) ?
    O15 Mo7 O3 . . 74.20(8) ?
    O24 Mo7 O3 . . 80.21(8) ?
    O23 Mo7 O3 . . 72.35(8) ?
    O36 Mo8 O12 . . 104.15(10) ?
    O36 Mo8 O21 . . 101.92(10) ?
    O12 Mo8 O21 . . 98.86(9) ?
    O36 Mo8 O18 . . 101.87(9) ?
    O12 Mo8 O18 . . 85.04(9) ?
    O21 Mo8 O18 . . 154.12(9) ?
    O36 Mo8 O25 . . 98.71(10) ?
    O12 Mo8 O25 . . 154.77(9) ?
    O21 Mo8 O25 . . 86.58(9) ?
    O18 Mo8 O25 . . 79.89(8) ?
    O36 Mo8 O4 . . 169.30(9) ?
    O12 Mo8 O4 . . 86.43(8) ?
    O21 Mo8 O4 . . 74.47(8) ?
    O18 Mo8 O4 . . 80.30(8) ?
    O25 Mo8 O4 . . 71.21(7) ?
    O37 Mo9 O24 . . 103.97(10) ?
    O37 Mo9 O27 . . 103.70(10) ?
    O24 Mo9 O27 . . 98.31(9) ?
    O37 Mo9 O21 . . 100.27(10) ?
    O24 Mo9 O21 . . 153.26(9) ?
    O27 Mo9 O21 . . 86.66(9) ?
    O37 Mo9 O14 . . 101.59(10) ?
    O24 Mo9 O14 . . 83.96(9) ?
    O27 Mo9 O14 . . 153.20(9) ?
    O21 Mo9 O14 . . 80.25(8) ?
    O37 Mo9 O4 . . 171.45(9) ?
    O24 Mo9 O4 . . 84.55(8) ?
    O27 Mo9 O4 . . 74.02(8) ?
    O21 Mo9 O4 . . 71.51(8) ?
    O14 Mo9 O4 . . 79.66(7) ?
    O38 Mo10 O20 . . 103.66(10) ?
    O38 Mo10 O19 . . 103.23(10) ?
    O20 Mo10 O19 . . 98.02(9) ?
    O38 Mo10 O26 . . 101.40(10) ?
    O20 Mo10 O26 . . 85.02(9) ?
    O19 Mo10 O26 . . 153.67(9) ?
    O38 Mo10 O17 . . 99.94(10) ?
    O20 Mo10 O17 . . 154.49(9) ?
    O19 Mo10 O17 . . 85.78(9) ?
    O26 Mo10 O17 . . 80.93(8) ?
    O38 Mo10 O2 . . 169.86(9) ?
    O20 Mo10 O2 . . 86.39(8) ?
    O19 Mo10 O2 . . 73.53(8) ?
    O26 Mo10 O2 . . 80.61(8) ?
    O17 Mo10 O2 . . 70.43(7) ?
    O39 Mo11 O28 . . 105.16(10) ?
    O39 Mo11 O23 . . 101.97(10) ?
    O28 Mo11 O23 . . 99.07(9) ?
    O39 Mo11 O20 . . 101.20(10) ?
    O28 Mo11 O20 . . 85.61(9) ?
    O23 Mo11 O20 . . 154.21(9) ?
    O39 Mo11 O22 . . 98.35(10) ?
    O28 Mo11 O22 . . 154.40(9) ?
    O23 Mo11 O22 . . 85.63(9) ?
    O20 Mo11 O22 . . 79.95(8) ?
    O39 Mo11 O3 . . 168.89(9) ?
    O28 Mo11 O3 . . 85.89(8) ?
    O23 Mo11 O3 . . 74.60(8) ?
    O20 Mo11 O3 . . 80.51(8) ?
    O22 Mo11 O3 . . 71.02(7) ?
    O40 Mo12 O26 . . 102.94(10) ?
    O40 Mo12 O25 . . 101.61(10) ?
    O26 Mo12 O25 . . 98.40(9) ?
    O40 Mo12 O27 . . 99.65(10) ?
    O26 Mo12 O27 . . 154.86(9) ?
    O25 Mo12 O27 . . 87.64(9) ?
    O40 Mo12 O28 . . 102.65(10) ?
    O26 Mo12 O28 . . 83.90(9) ?
    O25 Mo12 O28 . . 154.44(9) ?
    O27 Mo12 O28 . . 80.50(8) ?
    O40 Mo12 O4 . . 170.84(9) ?
    O26 Mo12 O4 . . 85.92(8) ?
    O25 Mo12 O4 . . 74.46(8) ?
    O27 Mo12 O4 . . 72.14(8) ?
    O28 Mo12 O4 . . 80.35(8) ?
    O1 P1 O4 . . 109.46(11) ?
    O1 P1 O2 . . 109.20(11) ?
    O4 P1 O2 . . 109.50(11) ?
    O1 P1 O3 . . 109.56(11) ?
    O4 P1 O3 . . 109.66(11) ?
    O2 P1 O3 . . 109.44(11) ?
    C2S O1S C1S . . 111.1(3) ?
    H1WA O1W H1WB . . 94.4 ?
    P1 O1 Mo3 . . 126.16(11) ?
    P1 O1 Mo1 . . 125.48(11) ?
    Mo3 O1 Mo1 . . 90.01(7) ?
    P1 O1 Mo2 . . 125.31(11) ?
    Mo3 O1 Mo2 . . 89.72(7) ?
    Mo1 O1 Mo2 . . 88.60(7) ?
    P1 O2 Mo6 . . 125.93(11) ?
    P1 O2 Mo4 . . 126.59(11) ?
    Mo6 O2 Mo4 . . 89.60(7) ?
    P1 O2 Mo10 . . 124.67(11) ?
    Mo6 O2 Mo10 . . 89.29(7) ?
    Mo4 O2 Mo10 . . 89.09(6) ?
    H2WB O2W H2WA . . 123.0 ?
    C4S O2S C5S . . 111.1(3) ?
    C7S O3S C8S . . 113.6(3) ?
    H3WA O3W H3WB . . 95.5 ?
    P1 O3 Mo7 . . 125.21(11) ?
    P1 O3 Mo11 . . 125.83(11) ?
    Mo7 O3 Mo11 . . 89.20(7) ?
    P1 O3 Mo5 . . 125.44(11) ?
    Mo7 O3 Mo5 . . 89.79(7) ?
    Mo11 O3 Mo5 . . 90.03(7) ?
    P1 O4 Mo12 . . 126.44(11) ?
    P1 O4 Mo8 . . 125.75(11) ?
    Mo12 O4 Mo8 . . 89.40(7) ?
    P1 O4 Mo9 . . 125.73(11) ?
    Mo12 O4 Mo9 . . 88.70(6) ?
    Mo8 O4 Mo9 . . 88.86(7) ?
    Mo4 O5 Mo1 . . 152.24(12) ?
    Mo2 O6 Mo1 . . 127.27(11) ?
    Mo1 O7 Mo5 . . 151.06(12) ?
    Mo1 O8 Mo3 . . 125.19(11) ?
    Mo3 O9 Mo2 . . 124.34(11) ?
    Mo4 O10 Mo6 . . 123.83(11) ?
    Mo2 O11 Mo6 . . 151.05(12) ?
    Mo8 O12 Mo2 . . 151.53(12) ?
    Mo5 O13 Mo4 . . 151.88(12) ?
    Mo3 O14 Mo9 . . 152.28(12) ?
    Mo7 O15 Mo5 . . 124.51(11) ?
    Mo7 O16 Mo3 . . 151.50(12) ?
    Mo6 O17 Mo10 . . 126.53(11) ?
    Mo6 O18 Mo8 . . 152.52(12) ?
    Mo10 O19 Mo4 . . 125.71(11) ?
    Mo10 O20 Mo11 . . 151.44(12) ?
    Mo8 O21 Mo9 . . 125.14(11) ?
    Mo5 O22 Mo11 . . 125.09(11) ?
    Mo11 O23 Mo7 . . 123.85(11) ?
    Mo9 O24 Mo7 . . 154.04(12) ?
    Mo12 O25 Mo8 . . 124.81(11) ?
    Mo12 O26 Mo10 . . 152.86(12) ?
    Mo9 O27 Mo12 . . 125.08(11) ?
    Mo11 O28 Mo12 . . 152.48(12) ?
    C3S N1S H1NA . . 109.5 ?
    C3S N1S H1NB . . 109.5 ?
    H1NA N1S H1NB . . 109.5 ?
    C3S N1S H1NC . . 109.5 ?
    H1NA N1S H1NC . . 109.5 ?
    H1NB N1S H1NC . . 109.5 ?
    C6S N2S H2NA . . 109.5 ?
    C6S N2S H2NB . . 109.5 ?
    H2NA N2S H2NB . . 109.5 ?
    C6S N2S H2NC . . 109.5 ?
    H2NA N2S H2NC . . 109.5 ?
    H2NB N2S H2NC . . 109.5 ?
    C9S N3S H3NA . . 109.5 ?
    C9S N3S H3NB . . 109.5 ?
    H3NA N3S H3NB . . 109.5 ?
    C9S N3S H3NC . . 109.5 ?
    H3NA N3S H3NC . . 109.5 ?
    H3NB N3S H3NC . . 109.5 ?
    O1S C1S H1SA . . 109.5 ?
    O1S C1S H1SB . . 109.5 ?
    H1SA C1S H1SB . . 109.5 ?
    O1S C1S H1SC . . 109.5 ?
    H1SA C1S H1SC . . 109.5 ?
    H1SB C1S H1SC . . 109.5 ?
    O1S C2S C3S . . 107.7(3) ?
    O1S C2S H2SA . . 110.2 ?
    C3S C2S H2SA . . 110.2 ?
    O1S C2S H2SB . . 110.2 ?
    C3S C2S H2SB . . 110.2 ?
    H2SA C2S H2SB . . 108.5 ?
    N1S C3S C2S . . 110.5(3) ?
    N1S C3S H3SA . . 109.6 ?
    C2S C3S H3SA . . 109.6 ?
    N1S C3S H3SB . . 109.6 ?
    C2S C3S H3SB . . 109.6 ?
    H3SA C3S H3SB . . 108.1 ?
    O2S C4S H4SA . . 109.5 ?
    O2S C4S H4SB . . 109.5 ?
    H4SA C4S H4SB . . 109.5 ?
    O2S C4S H4SC . . 109.5 ?
    H4SA C4S H4SC . . 109.5 ?
    H4SB C4S H4SC . . 109.5 ?
    O2S C5S C6S . . 107.2(3) ?
    O2S C5S H5SA . . 110.3 ?
    C6S C5S H5SA . . 110.3 ?
    O2S C5S H5SB . . 110.3 ?
    C6S C5S H5SB . . 110.3 ?
    H5SA C5S H5SB . . 108.5 ?
    N2S C6S C5S . . 109.7(3) ?
    N2S C6S H6SA . . 109.7 ?
    C5S C6S H6SA . . 109.7 ?
    N2S C6S H6SB . . 109.7 ?
    C5S C6S H6SB . . 109.7 ?
    H6SA C6S H6SB . . 108.2 ?
    O3S C7S H7SA . . 109.5 ?
    O3S C7S H7SB . . 109.5 ?
    H7SA C7S H7SB . . 109.5 ?
    O3S C7S H7SC . . 109.5 ?
    H7SA C7S H7SC . . 109.5 ?
    H7SB C7S H7SC . . 109.5 ?
    O3S C8S C9S . . 112.0(3) ?
    O3S C8S H8SA . . 109.2 ?
    C9S C8S H8SA . . 109.2 ?
    O3S C8S H8SB . . 109.2 ?
    C9S C8S H8SB . . 109.2 ?
    H8SA C8S H8SB . . 107.9 ?
    N3S C9S C8S . . 112.0(3) ?
    N3S C9S H9SA . . 109.2 ?
    C8S C9S H9SA . . 109.2 ?
    N3S C9S H9SB . . 109.2 ?
    C8S C9S H9SB . . 109.2 ?
    H9SA C9S H9SB . . 107.9 ?
loop_
    _geom_torsion_atom_site_label_1
    _geom_torsion_atom_site_label_2
    _geom_torsion_atom_site_label_3
    _geom_torsion_atom_site_label_4
    _geom_torsion_site_symmetry_1
    _geom_torsion_site_symmetry_2
    _geom_torsion_site_symmetry_3
    _geom_torsion_site_symmetry_4
    _geom_torsion
    _geom_torsion_publ_flag
    O4 P1 O1 Mo3 . . . . 53.93(16) ?
    O2 P1 O1 Mo3 . . . . 173.79(12) ?
    O3 P1 O1 Mo3 . . . . -66.36(15) ?
    O4 P1 O1 Mo1 . . . . 175.34(12) ?
    O2 P1 O1 Mo1 . . . . -64.80(15) ?
    O3 P1 O1 Mo1 . . . . 55.05(16) ?
    O4 P1 O1 Mo2 . . . . -66.75(15) ?
    O2 P1 O1 Mo2 . . . . 53.11(16) ?
    O3 P1 O1 Mo2 . . . . 172.96(12) ?
    O31 Mo3 O1 P1 . . . . 149.9(4) ?
    O14 Mo3 O1 P1 . . . . -34.78(14) ?
    O9 Mo3 O1 P1 . . . . -135.04(15) ?
    O16 Mo3 O1 P1 . . . . 51.33(14) ?
    O8 Mo3 O1 P1 . . . . 133.95(15) ?
    O31 Mo3 O1 Mo1 . . . . 13.9(5) ?
    O14 Mo3 O1 Mo1 . . . . -170.75(8) ?
    O9 Mo3 O1 Mo1 . . . . 88.99(8) ?
    O16 Mo3 O1 Mo1 . . . . -84.65(8) ?
    O8 Mo3 O1 Mo1 . . . . -2.03(7) ?
    O31 Mo3 O1 Mo2 . . . . -74.7(5) ?
    O14 Mo3 O1 Mo2 . . . . 100.65(8) ?
    O9 Mo3 O1 Mo2 . . . . 0.39(7) ?
    O16 Mo3 O1 Mo2 . . . . -173.25(8) ?
    O8 Mo3 O1 Mo2 . . . . -90.63(8) ?
    O29 Mo1 O1 P1 . . . . 165.2(4) ?
    O7 Mo1 O1 P1 . . . . -35.90(14) ?
    O8 Mo1 O1 P1 . . . . -134.24(16) ?
    O6 Mo1 O1 P1 . . . . 133.28(15) ?
    O5 Mo1 O1 P1 . . . . 49.60(14) ?
    O29 Mo1 O1 Mo3 . . . . -58.4(5) ?
    O7 Mo1 O1 Mo3 . . . . 100.54(8) ?
    O8 Mo1 O1 Mo3 . . . . 2.20(8) ?
    O6 Mo1 O1 Mo3 . . . . -90.28(8) ?
    O5 Mo1 O1 Mo3 . . . . -173.96(8) ?
    O29 Mo1 O1 Mo2 . . . . 31.4(5) ?
    O7 Mo1 O1 Mo2 . . . . -169.74(8) ?
    O8 Mo1 O1 Mo2 . . . . 91.92(8) ?
    O6 Mo1 O1 Mo2 . . . . -0.56(7) ?
    O5 Mo1 O1 Mo2 . . . . -84.24(7) ?
    O30 Mo2 O1 P1 . . . . 151.7(4) ?
    O11 Mo2 O1 P1 . . . . -33.84(14) ?
    O6 Mo2 O1 P1 . . . . -133.36(15) ?
    O12 Mo2 O1 P1 . . . . 52.46(14) ?
    O9 Mo2 O1 P1 . . . . 135.66(15) ?
    O30 Mo2 O1 Mo3 . . . . 15.7(5) ?
    O11 Mo2 O1 Mo3 . . . . -169.86(8) ?
    O6 Mo2 O1 Mo3 . . . . 90.62(8) ?
    O12 Mo2 O1 Mo3 . . . . -83.56(8) ?
    O9 Mo2 O1 Mo3 . . . . -0.36(7) ?
    O30 Mo2 O1 Mo1 . . . . -74.3(5) ?
    O11 Mo2 O1 Mo1 . . . . 100.12(8) ?
    O6 Mo2 O1 Mo1 . . . . 0.60(7) ?
    O12 Mo2 O1 Mo1 . . . . -173.57(8) ?
    O9 Mo2 O1 Mo1 . . . . -90.38(8) ?
    O1 P1 O2 Mo6 . . . . -67.43(15) ?
    O4 P1 O2 Mo6 . . . . 52.41(16) ?
    O3 P1 O2 Mo6 . . . . 172.64(12) ?
    O1 P1 O2 Mo4 . . . . 54.39(16) ?
    O4 P1 O2 Mo4 . . . . 174.23(12) ?
    O3 P1 O2 Mo4 . . . . -65.54(16) ?
    O1 P1 O2 Mo10 . . . . 173.70(11) ?
    O4 P1 O2 Mo10 . . . . -66.46(15) ?
    O3 P1 O2 Mo10 . . . . 53.77(15) ?
    O34 Mo6 O2 P1 . . . . 154.2(4) ?
    O18 Mo6 O2 P1 . . . . -32.65(14) ?
    O17 Mo6 O2 P1 . . . . -133.60(15) ?
    O11 Mo6 O2 P1 . . . . 52.71(14) ?
    O10 Mo6 O2 P1 . . . . 135.19(15) ?
    O34 Mo6 O2 Mo4 . . . . 17.2(5) ?
    O18 Mo6 O2 Mo4 . . . . -169.64(8) ?
    O17 Mo6 O2 Mo4 . . . . 89.42(8) ?
    O11 Mo6 O2 Mo4 . . . . -84.27(7) ?
    O10 Mo6 O2 Mo4 . . . . -1.80(7) ?
    O34 Mo6 O2 Mo10 . . . . -71.9(5) ?
    O18 Mo6 O2 Mo10 . . . . 101.27(8) ?
    O17 Mo6 O2 Mo10 . . . . 0.32(7) ?
    O11 Mo6 O2 Mo10 . . . . -173.37(8) ?
    O10 Mo6 O2 Mo10 . . . . -90.89(8) ?
    O32 Mo4 O2 P1 . . . . 151.3(4) ?
    O5 Mo4 O2 P1 . . . . -35.03(14) ?
    O10 Mo4 O2 P1 . . . . -134.58(16) ?
    O19 Mo4 O2 P1 . . . . 132.84(15) ?
    O13 Mo4 O2 P1 . . . . 50.22(14) ?
    O32 Mo4 O2 Mo6 . . . . -72.2(5) ?
    O5 Mo4 O2 Mo6 . . . . 101.50(8) ?
    O10 Mo4 O2 Mo6 . . . . 1.94(8) ?
    O19 Mo4 O2 Mo6 . . . . -90.63(8) ?
    O13 Mo4 O2 Mo6 . . . . -173.26(8) ?
    O32 Mo4 O2 Mo10 . . . . 17.1(5) ?
    O5 Mo4 O2 Mo10 . . . . -169.20(8) ?
    O10 Mo4 O2 Mo10 . . . . 91.24(8) ?
    O19 Mo4 O2 Mo10 . . . . -1.33(7) ?
    O13 Mo4 O2 Mo10 . . . . -83.96(7) ?
    O38 Mo10 O2 P1 . . . . 153.2(5) ?
    O20 Mo10 O2 P1 . . . . -34.65(14) ?
    O19 Mo10 O2 P1 . . . . -134.12(15) ?
    O26 Mo10 O2 P1 . . . . 50.90(13) ?
    O17 Mo10 O2 P1 . . . . 134.53(15) ?
    O38 Mo10 O2 Mo6 . . . . 18.4(5) ?
    O20 Mo10 O2 Mo6 . . . . -169.48(8) ?
    O19 Mo10 O2 Mo6 . . . . 91.05(8) ?
    O26 Mo10 O2 Mo6 . . . . -83.94(8) ?
    O17 Mo10 O2 Mo6 . . . . -0.30(7) ?
    O38 Mo10 O2 Mo4 . . . . -71.2(5) ?
    O20 Mo10 O2 Mo4 . . . . 100.91(8) ?
    O19 Mo10 O2 Mo4 . . . . 1.44(7) ?
    O26 Mo10 O2 Mo4 . . . . -173.55(8) ?
    O17 Mo10 O2 Mo4 . . . . -89.91(8) ?
    O1 P1 O3 Mo7 . . . . 53.66(16) ?
    O4 P1 O3 Mo7 . . . . -66.51(15) ?
    O2 P1 O3 Mo7 . . . . 173.36(11) ?
    O1 P1 O3 Mo11 . . . . 172.90(12) ?
    O4 P1 O3 Mo11 . . . . 52.74(16) ?
    O2 P1 O3 Mo11 . . . . -67.39(15) ?
    O1 P1 O3 Mo5 . . . . -66.13(15) ?
    O4 P1 O3 Mo5 . . . . 173.71(12) ?
    O2 P1 O3 Mo5 . . . . 53.58(16) ?
    O16 Mo7 O3 P1 . . . . -34.99(14) ?
    O15 Mo7 O3 P1 . . . . -133.13(15) ?
    O24 Mo7 O3 P1 . . . . 50.70(14) ?
    O23 Mo7 O3 P1 . . . . 134.99(15) ?
    O16 Mo7 O3 Mo11 . . . . -169.97(8) ?
    O15 Mo7 O3 Mo11 . . . . 91.90(8) ?
    O24 Mo7 O3 Mo11 . . . . -84.28(8) ?
    O23 Mo7 O3 Mo11 . . . . 0.02(7) ?
    O16 Mo7 O3 Mo5 . . . . 100.00(8) ?
    O15 Mo7 O3 Mo5 . . . . 1.87(8) ?
    O24 Mo7 O3 Mo5 . . . . -174.31(8) ?
    O23 Mo7 O3 Mo5 . . . . -90.01(8) ?
    O39 Mo11 O3 P1 . . . . 152.1(4) ?
    O28 Mo11 O3 P1 . . . . -33.96(14) ?
    O23 Mo11 O3 P1 . . . . -134.54(15) ?
    O20 Mo11 O3 P1 . . . . 52.26(14) ?
    O22 Mo11 O3 P1 . . . . 134.82(15) ?
    O39 Mo11 O3 Mo7 . . . . -73.4(5) ?
    O28 Mo11 O3 Mo7 . . . . 100.56(8) ?
    O23 Mo11 O3 Mo7 . . . . -0.02(7) ?
    O20 Mo11 O3 Mo7 . . . . -173.21(8) ?
    O22 Mo11 O3 Mo7 . . . . -90.66(8) ?
    O39 Mo11 O3 Mo5 . . . . 16.4(5) ?
    O28 Mo11 O3 Mo5 . . . . -169.65(8) ?
    O23 Mo11 O3 Mo5 . . . . 89.77(8) ?
    O20 Mo11 O3 Mo5 . . . . -83.42(8) ?
    O22 Mo11 O3 Mo5 . . . . -0.87(7) ?
    O33 Mo5 O3 P1 . . . . 147.5(4) ?
    O13 Mo5 O3 P1 . . . . -35.04(14) ?
    O22 Mo5 O3 P1 . . . . -135.02(15) ?
    O7 Mo5 O3 P1 . . . . 50.58(14) ?
    O15 Mo5 O3 P1 . . . . 133.10(15) ?
    O33 Mo5 O3 Mo7 . . . . 12.7(5) ?
    O13 Mo5 O3 Mo7 . . . . -169.88(8) ?
    O22 Mo5 O3 Mo7 . . . . 90.14(8) ?
    O7 Mo5 O3 Mo7 . . . . -84.26(8) ?
    O15 Mo5 O3 Mo7 . . . . -1.74(7) ?
    O33 Mo5 O3 Mo11 . . . . -76.5(5) ?
    O13 Mo5 O3 Mo11 . . . . 100.92(8) ?
    O22 Mo5 O3 Mo11 . . . . 0.94(8) ?
    O7 Mo5 O3 Mo11 . . . . -173.46(8) ?
    O15 Mo5 O3 Mo11 . . . . -90.94(8) ?
    O1 P1 O4 Mo12 . . . . 174.12(12) ?
    O2 P1 O4 Mo12 . . . . 54.44(16) ?
    O3 P1 O4 Mo12 . . . . -65.66(16) ?
    O1 P1 O4 Mo8 . . . . 53.07(16) ?
    O2 P1 O4 Mo8 . . . . -66.61(16) ?
    O3 P1 O4 Mo8 . . . . 173.30(12) ?
    O1 P1 O4 Mo9 . . . . -66.12(16) ?
    O2 P1 O4 Mo9 . . . . 174.20(12) ?
    O3 P1 O4 Mo9 . . . . 54.11(16) ?
    O26 Mo12 O4 P1 . . . . -33.80(15) ?
    O25 Mo12 O4 P1 . . . . -133.70(16) ?
    O27 Mo12 O4 P1 . . . . 133.73(16) ?
    O28 Mo12 O4 P1 . . . . 50.69(14) ?
    O26 Mo12 O4 Mo8 . . . . 102.14(8) ?
    O25 Mo12 O4 Mo8 . . . . 2.24(8) ?
    O27 Mo12 O4 Mo8 . . . . -90.32(8) ?
    O28 Mo12 O4 Mo8 . . . . -173.36(8) ?
    O26 Mo12 O4 Mo9 . . . . -168.99(8) ?
    O25 Mo12 O4 Mo9 . . . . 91.12(8) ?
    O27 Mo12 O4 Mo9 . . . . -1.45(7) ?
    O28 Mo12 O4 Mo9 . . . . -84.49(8) ?
    O36 Mo8 O4 P1 . . . . 154.5(4) ?
    O12 Mo8 O4 P1 . . . . -33.75(14) ?
    O21 Mo8 O4 P1 . . . . -133.97(16) ?
    O18 Mo8 O4 P1 . . . . 51.82(14) ?
    O25 Mo8 O4 P1 . . . . 134.36(16) ?
    O36 Mo8 O4 Mo12 . . . . 18.1(5) ?
    O12 Mo8 O4 Mo12 . . . . -170.17(8) ?
    O21 Mo8 O4 Mo12 . . . . 89.60(8) ?
    O18 Mo8 O4 Mo12 . . . . -84.61(8) ?
    O25 Mo8 O4 Mo12 . . . . -2.07(7) ?
    O36 Mo8 O4 Mo9 . . . . -70.7(5) ?
    O12 Mo8 O4 Mo9 . . . . 101.11(8) ?
    O21 Mo8 O4 Mo9 . . . . 0.89(8) ?
    O18 Mo8 O4 Mo9 . . . . -173.32(8) ?
    O25 Mo8 O4 Mo9 . . . . -90.78(8) ?
    O24 Mo9 O4 P1 . . . . -33.86(14) ?
    O27 Mo9 O4 P1 . . . . -134.13(16) ?
    O21 Mo9 O4 P1 . . . . 134.05(15) ?
    O14 Mo9 O4 P1 . . . . 50.97(14) ?
    O24 Mo9 O4 Mo12 . . . . 101.83(8) ?
    O27 Mo9 O4 Mo12 . . . . 1.56(8) ?
    O21 Mo9 O4 Mo12 . . . . -90.26(8) ?
    O14 Mo9 O4 Mo12 . . . . -173.33(8) ?
    O24 Mo9 O4 Mo8 . . . . -168.74(8) ?
    O27 Mo9 O4 Mo8 . . . . 90.99(8) ?
    O21 Mo9 O4 Mo8 . . . . -0.83(7) ?
    O14 Mo9 O4 Mo8 . . . . -83.91(8) ?
    O32 Mo4 O5 Mo1 . . . . -130.9(2) ?
    O10 Mo4 O5 Mo1 . . . . 124.2(2) ?
    O19 Mo4 O5 Mo1 . . . . 22.4(4) ?
    O13 Mo4 O5 Mo1 . . . . -30.8(2) ?
    O2 Mo4 O5 Mo1 . . . . 50.4(2) ?
    O29 Mo1 O5 Mo4 . . . . 135.0(2) ?
    O7 Mo1 O5 Mo4 . . . . 31.8(2) ?
    O8 Mo1 O5 Mo4 . . . . -63.6(4) ?
    O6 Mo1 O5 Mo4 . . . . -126.9(3) ?
    O1 Mo1 O5 Mo4 . . . . -55.1(2) ?
    O30 Mo2 O6 Mo1 . . . . 167.74(13) ?
    O11 Mo2 O6 Mo1 . . . . -85.03(14) ?
    O12 Mo2 O6 Mo1 . . . . 11.7(3) ?
    O9 Mo2 O6 Mo1 . . . . 70.50(14) ?
    O1 Mo2 O6 Mo1 . . . . -0.93(12) ?
    O29 Mo1 O6 Mo2 . . . . -173.21(14) ?
    O7 Mo1 O6 Mo2 . . . . 27.0(3) ?
    O8 Mo1 O6 Mo2 . . . . -72.34(14) ?
    O5 Mo1 O6 Mo2 . . . . 84.91(14) ?
    O1 Mo1 O6 Mo2 . . . . 0.94(12) ?
    O29 Mo1 O7 Mo5 . . . . -132.4(2) ?
    O8 Mo1 O7 Mo5 . . . . 124.2(2) ?
    O6 Mo1 O7 Mo5 . . . . 27.1(4) ?
    O5 Mo1 O7 Mo5 . . . . -30.2(2) ?
    O1 Mo1 O7 Mo5 . . . . 51.6(2) ?
    O33 Mo5 O7 Mo1 . . . . 134.2(2) ?
    O13 Mo5 O7 Mo1 . . . . 30.8(2) ?
    O22 Mo5 O7 Mo1 . . . . -69.1(4) ?
    O15 Mo5 O7 Mo1 . . . . -128.8(3) ?
    O3 Mo5 O7 Mo1 . . . . -56.3(2) ?
    O29 Mo1 O8 Mo3 . . . . 167.10(13) ?
    O7 Mo1 O8 Mo3 . . . . -87.09(13) ?
    O6 Mo1 O8 Mo3 . . . . 67.82(13) ?
    O5 Mo1 O8 Mo3 . . . . 5.6(3) ?
    O1 Mo1 O8 Mo3 . . . . -3.21(11) ?
    O31 Mo3 O8 Mo1 . . . . -173.76(13) ?
    O14 Mo3 O8 Mo1 . . . . 30.8(3) ?
    O9 Mo3 O8 Mo1 . . . . -72.15(14) ?
    O16 Mo3 O8 Mo1 . . . . 86.68(13) ?
    O1 Mo3 O8 Mo1 . . . . 3.29(11) ?
    O31 Mo3 O9 Mo2 . . . . 168.88(13) ?
    O14 Mo3 O9 Mo2 . . . . -84.07(13) ?
    O16 Mo3 O9 Mo2 . . . . 14.4(3) ?
    O8 Mo3 O9 Mo2 . . . . 71.29(13) ?
    O1 Mo3 O9 Mo2 . . . . -0.57(11) ?
    O30 Mo2 O9 Mo3 . . . . -176.26(13) ?
    O11 Mo2 O9 Mo3 . . . . 26.5(3) ?
    O6 Mo2 O9 Mo3 . . . . -73.21(13) ?
    O12 Mo2 O9 Mo3 . . . . 83.44(13) ?
    O1 Mo2 O9 Mo3 . . . . 0.57(11) ?
    O32 Mo4 O10 Mo6 . . . . 166.04(13) ?
    O5 Mo4 O10 Mo6 . . . . -86.52(13) ?
    O19 Mo4 O10 Mo6 . . . . 68.81(13) ?
    O13 Mo4 O10 Mo6 . . . . 8.5(3) ?
    O2 Mo4 O10 Mo6 . . . . -2.80(11) ?
    O34 Mo6 O10 Mo4 . . . . -173.43(13) ?
    O18 Mo6 O10 Mo4 . . . . 33.0(3) ?
    O17 Mo6 O10 Mo4 . . . . -71.32(13) ?
    O11 Mo6 O10 Mo4 . . . . 86.49(13) ?
    O2 Mo6 O10 Mo4 . . . . 2.84(11) ?
    O30 Mo2 O11 Mo6 . . . . -130.3(2) ?
    O6 Mo2 O11 Mo6 . . . . 123.3(2) ?
    O12 Mo2 O11 Mo6 . . . . -29.6(2) ?
    O9 Mo2 O11 Mo6 . . . . 26.4(4) ?
    O1 Mo2 O11 Mo6 . . . . 50.8(2) ?
    O34 Mo6 O11 Mo2 . . . . 134.8(2) ?
    O18 Mo6 O11 Mo2 . . . . 30.7(2) ?
    O17 Mo6 O11 Mo2 . . . . -70.5(3) ?
    O10 Mo6 O11 Mo2 . . . . -129.5(3) ?
    O2 Mo6 O11 Mo2 . . . . -56.6(2) ?
    O36 Mo8 O12 Mo2 . . . . -128.3(2) ?
    O21 Mo8 O12 Mo2 . . . . 126.9(2) ?
    O18 Mo8 O12 Mo2 . . . . -27.3(2) ?
    O25 Mo8 O12 Mo2 . . . . 26.0(4) ?
    O4 Mo8 O12 Mo2 . . . . 53.3(2) ?
    O30 Mo2 O12 Mo8 . . . . 132.5(3) ?
    O11 Mo2 O12 Mo8 . . . . 28.4(3) ?
    O6 Mo2 O12 Mo8 . . . . -71.3(3) ?
    O9 Mo2 O12 Mo8 . . . . -131.1(3) ?
    O1 Mo2 O12 Mo8 . . . . -59.0(2) ?
    O33 Mo5 O13 Mo4 . . . . -128.7(2) ?
    O22 Mo5 O13 Mo4 . . . . 124.8(2) ?
    O7 Mo5 O13 Mo4 . . . . -30.1(2) ?
    O15 Mo5 O13 Mo4 . . . . 24.3(4) ?
    O3 Mo5 O13 Mo4 . . . . 51.7(2) ?
    O32 Mo4 O13 Mo5 . . . . 135.1(2) ?
    O5 Mo4 O13 Mo5 . . . . 30.7(2) ?
    O10 Mo4 O13 Mo5 . . . . -67.2(4) ?
    O19 Mo4 O13 Mo5 . . . . -129.0(3) ?
    O2 Mo4 O13 Mo5 . . . . -56.2(2) ?
    O31 Mo3 O14 Mo9 . . . . -127.3(3) ?
    O9 Mo3 O14 Mo9 . . . . 127.7(3) ?
    O16 Mo3 O14 Mo9 . . . . -27.4(3) ?
    O8 Mo3 O14 Mo9 . . . . 27.6(4) ?
    O1 Mo3 O14 Mo9 . . . . 53.6(3) ?
    O37 Mo9 O14 Mo3 . . . . 130.0(3) ?
    O24 Mo9 O14 Mo3 . . . . 27.0(3) ?
    O27 Mo9 O14 Mo3 . . . . -69.5(3) ?
    O21 Mo9 O14 Mo3 . . . . -131.4(3) ?
    O4 Mo9 O14 Mo3 . . . . -58.6(3) ?
    O35 Mo7 O15 Mo5 . . . . 168.30(13) ?
    O16 Mo7 O15 Mo5 . . . . -86.70(14) ?
    O24 Mo7 O15 Mo5 . . . . 5.9(3) ?
    O23 Mo7 O15 Mo5 . . . . 69.77(13) ?
    O3 Mo7 O15 Mo5 . . . . -2.73(11) ?
    O33 Mo5 O15 Mo7 . . . . -174.61(13) ?
    O13 Mo5 O15 Mo7 . . . . 31.8(3) ?
    O22 Mo5 O15 Mo7 . . . . -71.32(14) ?
    O7 Mo5 O15 Mo7 . . . . 87.07(13) ?
    O3 Mo5 O15 Mo7 . . . . 2.76(11) ?
    O35 Mo7 O16 Mo3 . . . . -128.1(3) ?
    O15 Mo7 O16 Mo3 . . . . 126.8(3) ?
    O24 Mo7 O16 Mo3 . . . . -27.2(2) ?
    O23 Mo7 O16 Mo3 . . . . 29.0(4) ?
    O3 Mo7 O16 Mo3 . . . . 53.3(2) ?
    O31 Mo3 O16 Mo7 . . . . 132.5(3) ?
    O14 Mo3 O16 Mo7 . . . . 28.5(3) ?
    O9 Mo3 O16 Mo7 . . . . -72.8(4) ?
    O8 Mo3 O16 Mo7 . . . . -130.9(3) ?
    O1 Mo3 O16 Mo7 . . . . -58.2(2) ?
    O34 Mo6 O17 Mo10 . . . . 168.39(13) ?
    O18 Mo6 O17 Mo10 . . . . -83.98(14) ?
    O11 Mo6 O17 Mo10 . . . . 13.8(3) ?
    O10 Mo6 O17 Mo10 . . . . 71.72(13) ?
    O2 Mo6 O17 Mo10 . . . . -0.49(11) ?
    O38 Mo10 O17 Mo6 . . . . -176.22(13) ?
    O20 Mo10 O17 Mo6 . . . . 26.3(3) ?
    O19 Mo10 O17 Mo6 . . . . -73.51(14) ?
    O26 Mo10 O17 Mo6 . . . . 83.69(14) ?
    O2 Mo10 O17 Mo6 . . . . 0.49(11) ?
    O34 Mo6 O18 Mo8 . . . . -130.5(3) ?
    O17 Mo6 O18 Mo8 . . . . 123.8(3) ?
    O11 Mo6 O18 Mo8 . . . . -30.3(3) ?
    O10 Mo6 O18 Mo8 . . . . 22.3(4) ?
    O2 Mo6 O18 Mo8 . . . . 50.9(3) ?
    O36 Mo8 O18 Mo6 . . . . 133.8(3) ?
    O12 Mo8 O18 Mo6 . . . . 30.4(3) ?
    O21 Mo8 O18 Mo6 . . . . -69.7(4) ?
    O25 Mo8 O18 Mo6 . . . . -129.3(3) ?
    O4 Mo8 O18 Mo6 . . . . -56.8(3) ?
    O38 Mo10 O19 Mo4 . . . . 167.91(13) ?
    O20 Mo10 O19 Mo4 . . . . -85.94(14) ?
    O26 Mo10 O19 Mo4 . . . . 9.1(3) ?
    O17 Mo10 O19 Mo4 . . . . 68.68(13) ?
    O2 Mo10 O19 Mo4 . . . . -2.14(11) ?
    O32 Mo4 O19 Mo10 . . . . -174.21(14) ?
    O5 Mo4 O19 Mo10 . . . . 31.7(3) ?
    O10 Mo4 O19 Mo10 . . . . -72.42(14) ?
    O13 Mo4 O19 Mo10 . . . . 85.72(13) ?
    O2 Mo4 O19 Mo10 . . . . 2.19(11) ?
    O38 Mo10 O20 Mo11 . . . . -128.0(2) ?
    O19 Mo10 O20 Mo11 . . . . 126.2(2) ?
    O26 Mo10 O20 Mo11 . . . . -27.5(2) ?
    O17 Mo10 O20 Mo11 . . . . 29.2(4) ?
    O2 Mo10 O20 Mo11 . . . . 53.4(2) ?
    O39 Mo11 O20 Mo10 . . . . 132.5(2) ?
    O28 Mo11 O20 Mo10 . . . . 27.9(2) ?
    O23 Mo11 O20 Mo10 . . . . -73.8(3) ?
    O22 Mo11 O20 Mo10 . . . . -130.8(3) ?
    O3 Mo11 O20 Mo10 . . . . -58.6(2) ?
    O36 Mo8 O21 Mo9 . . . . 168.30(13) ?
    O12 Mo8 O21 Mo9 . . . . -85.09(14) ?
    O18 Mo8 O21 Mo9 . . . . 11.8(3) ?
    O25 Mo8 O21 Mo9 . . . . 70.12(13) ?
    O4 Mo8 O21 Mo9 . . . . -1.33(11) ?
    O37 Mo9 O21 Mo8 . . . . -176.25(14) ?
    O24 Mo9 O21 Mo8 . . . . 28.9(3) ?
    O27 Mo9 O21 Mo8 . . . . -72.92(14) ?
    O14 Mo9 O21 Mo8 . . . . 83.60(14) ?
    O4 Mo9 O21 Mo8 . . . . 1.34(11) ?
    O33 Mo5 O22 Mo11 . . . . 168.07(13) ?
    O13 Mo5 O22 Mo11 . . . . -85.14(14) ?
    O7 Mo5 O22 Mo11 . . . . 11.7(3) ?
    O15 Mo5 O22 Mo11 . . . . 70.25(13) ?
    O3 Mo5 O22 Mo11 . . . . -1.37(11) ?
    O39 Mo11 O22 Mo5 . . . . -175.29(14) ?
    O28 Mo11 O22 Mo5 . . . . 28.1(3) ?
    O23 Mo11 O22 Mo5 . . . . -73.81(14) ?
    O20 Mo11 O22 Mo5 . . . . 84.73(13) ?
    O3 Mo11 O22 Mo5 . . . . 1.40(11) ?
    O39 Mo11 O23 Mo7 . . . . 169.15(13) ?
    O28 Mo11 O23 Mo7 . . . . -83.13(13) ?
    O20 Mo11 O23 Mo7 . . . . 15.6(3) ?
    O22 Mo11 O23 Mo7 . . . . 71.52(13) ?
    O3 Mo11 O23 Mo7 . . . . 0.03(11) ?
    O35 Mo7 O23 Mo11 . . . . -177.09(13) ?
    O16 Mo7 O23 Mo11 . . . . 25.5(3) ?
    O15 Mo7 O23 Mo11 . . . . -74.39(13) ?
    O24 Mo7 O23 Mo11 . . . . 82.29(13) ?
    O3 Mo7 O23 Mo11 . . . . -0.03(11) ?
    O37 Mo9 O24 Mo7 . . . . -126.3(3) ?
    O27 Mo9 O24 Mo7 . . . . 127.3(3) ?
    O21 Mo9 O24 Mo7 . . . . 28.1(4) ?
    O14 Mo9 O24 Mo7 . . . . -25.8(3) ?
    O4 Mo9 O24 Mo7 . . . . 54.3(3) ?
    O35 Mo7 O24 Mo9 . . . . 129.2(3) ?
    O16 Mo7 O24 Mo9 . . . . 26.9(3) ?
    O15 Mo7 O24 Mo9 . . . . -68.4(4) ?
    O23 Mo7 O24 Mo9 . . . . -133.3(3) ?
    O3 Mo7 O24 Mo9 . . . . -59.9(3) ?
    O40 Mo12 O25 Mo8 . . . . 168.20(13) ?
    O26 Mo12 O25 Mo8 . . . . -86.65(14) ?
    O27 Mo12 O25 Mo8 . . . . 68.83(13) ?
    O28 Mo12 O25 Mo8 . . . . 6.8(3) ?
    O4 Mo12 O25 Mo8 . . . . -3.29(11) ?
    O36 Mo8 O25 Mo12 . . . . -172.97(13) ?
    O12 Mo8 O25 Mo12 . . . . 32.2(3) ?
    O21 Mo8 O25 Mo12 . . . . -71.42(14) ?
    O18 Mo8 O25 Mo12 . . . . 86.42(13) ?
    O4 Mo8 O25 Mo12 . . . . 3.33(11) ?
    O40 Mo12 O26 Mo10 . . . . -131.5(3) ?
    O25 Mo12 O26 Mo10 . . . . 124.5(3) ?
    O27 Mo12 O26 Mo10 . . . . 21.9(4) ?
    O28 Mo12 O26 Mo10 . . . . -29.9(3) ?
    O4 Mo12 O26 Mo10 . . . . 50.8(3) ?
    O38 Mo10 O26 Mo12 . . . . 133.6(3) ?
    O20 Mo10 O26 Mo12 . . . . 30.7(3) ?
    O19 Mo10 O26 Mo12 . . . . -67.4(4) ?
    O17 Mo10 O26 Mo12 . . . . -128.0(3) ?
    O2 Mo10 O26 Mo12 . . . . -56.5(3) ?
    O37 Mo9 O27 Mo12 . . . . 169.17(13) ?
    O24 Mo9 O27 Mo12 . . . . -84.17(14) ?
    O21 Mo9 O27 Mo12 . . . . 69.40(13) ?
    O14 Mo9 O27 Mo12 . . . . 8.9(3) ?
    O4 Mo9 O27 Mo12 . . . . -2.31(11) ?
    O40 Mo12 O27 Mo9 . . . . -173.45(14) ?
    O26 Mo12 O27 Mo9 . . . . 32.8(3) ?
    O25 Mo12 O27 Mo9 . . . . -72.06(14) ?
    O28 Mo12 O27 Mo9 . . . . 85.21(14) ?
    O4 Mo12 O27 Mo9 . . . . 2.36(11) ?
    O39 Mo11 O28 Mo12 . . . . -128.7(3) ?
    O23 Mo11 O28 Mo12 . . . . 126.2(3) ?
    O20 Mo11 O28 Mo12 . . . . -28.3(3) ?
    O22 Mo11 O28 Mo12 . . . . 27.3(4) ?
    O3 Mo11 O28 Mo12 . . . . 52.5(3) ?
    O40 Mo12 O28 Mo11 . . . . 131.1(3) ?
    O26 Mo12 O28 Mo11 . . . . 29.2(3) ?
    O25 Mo12 O28 Mo11 . . . . -67.5(4) ?
    O27 Mo12 O28 Mo11 . . . . -131.0(3) ?
    O4 Mo12 O28 Mo11 . . . . -57.7(3) ?
    C1S O1S C2S C3S . . . . 177.2(3) ?
    O1S C2S C3S N1S . . . . 50.8(3) ?
    C4S O2S C5S C6S . . . . -168.4(3) ?
    O2S C5S C6S N2S . . . . 62.7(4) ?
    C7S O3S C8S C9S . . . . 86.4(4) ?
    O3S C8S C9S N3S . . . . 66.0(4) ?
loop_
    _geom_hbond_atom_site_label_D
    _geom_hbond_atom_site_label_H
    _geom_hbond_atom_site_label_A
    _geom_hbond_site_symmetry_A
    _geom_hbond_distance_DH
    _geom_hbond_distance_HA
    _geom_hbond_distance_DA
    _geom_hbond_angle_DHA
    _geom_hbond_publ_flag
    O1W H1WA O2W 1_555 0.75 2.00 2.726(5) 161 yes
    O1W H1WB O31 3_566 0.85 2.14 2.936(4) 157 yes
    O2W H2WB O15 1_555 0.83 1.99 2.807(3) 167 yes
    O2W H2WA O22 3_666 0.90 2.03 2.780(3) 140 yes
    O3W H3WA O40 1_656 0.88 2.05 2.904(3) 162 yes
    O3W H3WB O10 4_676 0.84 1.97 2.772(3) 159 yes
    N1S H1NA O3W 1_555 0.91 1.93 2.812(4) 164 yes
    N1S H1NB O2S 1_655 0.91 2.59 3.182(4) 123 yes
    N1S H1NB O9 1_655 0.91 2.24 2.949(4) 134 yes
    N1S H1NC O1S 1_555 0.91 2.31 2.731(4) 108 yes
    N1S H1NC O31 1_655 0.91 2.48 3.110(4) 127 yes
    N1S H1NC O35 3_666 0.91 2.28 2.887(3) 124 yes
    N2S H2NA O2S 1_555 0.91 2.42 2.814(5) 106 yes
    N2S H2NA O8 1_555 0.91 1.94 2.811(3) 159 yes
    N2S H2NB O1W 1_555 0.91 1.83 2.629(5) 145 yes
    N2S H2NC O3S 1_555 0.91 1.93 2.798(5) 158 yes
    N3S H3NA O23 3_666 0.91 2.31 3.110(4) 146 yes
    N3S H3NB O34 4_676 0.91 2.08 2.955(4) 161 yes
    N3S H3NC O2W 1_555 0.91 1.96 2.822(4) 158 yes
data_global
_journal_date_recd_electronic     2010-06-30
_journal_date_accepted     2010-07-19
_journal_name_full     'Acta Crystallographica, Section E'
_journal_year     2010
_journal_volume     66
_journal_issue      8
_journal_page_first     m1000
_journal_page_last     m1000
_journal_paper_category     QM
_journal_coeditor_code     LH5078
_publ_contact_author_name     'Akbar Raissi Shabari'
_publ_contact_author_address
;
Faculty of Chemistry, Islamic Azad University-North Tehran Branch, Tehran, Iran
;
_publ_contact_author_email     a_raissi.shabari@yahoo.com
_publ_contact_author_fax     '(+98)-21-22222512'
_publ_contact_author_phone     '(+98)-21-22262563'
_publ_section_title
;
Tris(2-methoxyethanaminium) dodecamolybdophosphate trihydrate
;
loop_
    _publ_author_name
    _publ_author_address
    'Raissi Shabari, Akbar'
;
Faculty of Chemistry, Islamic Azad University-North Tehran Branch, Tehran, Iran
;
    'Kharaghani, Sara'
;
Faculty of Chemistry, Islamic Azad University-North Tehran Branch, Tehran, Iran
;
    'Pourayoubi, Mehrdad'
;
Department of Chemistry, Ferdowsi University of Mashhad, Mashhad, 91779, Iran
;
