# Supplementary material for: Tris(2-meth­oxy­ethanaminium) dodeca­molybdophosphate trihydrate
Source: Acta Crystallogr Sect E Struct Rep Online. 2010 Jul 24;66(Pt 8):m1000. doi: 10.1107/S1600536810028801 (PMC3007375; doi:10.1107/S1600536810028801)
Supplement: Supplementary file 2 [file e-66-m1000-Isup2.hkl]

# 
# h,k,l, Fc-squared, Fo-squared, sigma(Fo-squared) and status flag 
# 
data_I
_shelx_title ' a in P2(1)/n' 
_shelx_refln_list_code          4 
_shelx_F_calc_maximum     1000.56 
_exptl_crystal_F_000      3992.00 
_reflns_d_resolution_high  0.7330 
 
loop_ 
 _symmetry_equiv_pos_as_xyz 
 'x, y, z' 
 '-x+1/2, y+1/2, -z+1/2' 
 '-x, -y, -z' 
 'x-1/2, -y-1/2, z-1/2' 
 
_cell_length_a    12.7806 
_cell_length_b    27.0489 
_cell_length_c    14.6360 
_cell_angle_alpha  90.000 
_cell_angle_beta  114.876 
_cell_angle_gamma  90.000 
 
_shelx_F_squared_multiplier     1.000 
 
loop_ 
 _refln_index_h 
 _refln_index_k 
 _refln_index_l 
 _refln_F_squared_calc 
 _refln_F_squared_meas 
 _refln_F_squared_sigma 
 _refln_observed_status 
   2   0   0      144.03      234.64     70.27 o 
   4   0   0     3713.45     2852.27    171.73 o 
   6   0   0      617.95      765.10    145.38 o 
   8   0   0    49889.19    48411.08    630.68 o 
  10   0   0    34263.67    33804.32    446.38 o 
  12   0   0    72183.77    73309.92   1013.58 o 
  14   0   0    19914.47    20668.16    475.84 o 
   1   1   0   195667.05   209361.39   1755.01 o 
   2   1   0    38950.54    42335.14    380.50 o 
   3   1   0     4252.43     5165.12    152.74 o 
   4   1   0    34794.68    34881.36    496.55 o 
   5   1   0    49332.39    47943.77    535.72 o 
   6   1   0     2672.70     3080.27    124.46 o 
   7   1   0    76800.48    77789.05    654.26 o 
   8   1   0    10765.22    10916.61    227.34 o 
   9   1   0    16973.99    16447.51    228.69 o 
  10   1   0     2018.59     2315.67    168.62 o 
  11   1   0    37846.28    38441.00    370.19 o 
  12   1   0    10972.48    11312.93    238.22 o 
  13   1   0     5305.00     5282.98    213.11 o 
  14   1   0     8149.21     8373.35    288.13 o 
  15   1   0     8348.00     8565.67    238.06 o 
   1   2   0   160640.09   175043.75   1585.10 o 
   2   2   0     1454.82     1402.90     53.11 o 
   3   2   0    36098.18    35528.40    393.75 o 
   4   2   0     4049.12     4023.31    174.22 o 
   5   2   0    32759.26    29790.09    383.41 o 
   6   2   0     1784.58     1661.63    109.19 o 
   7   2   0    41119.40    41495.25    408.85 o 
   8   2   0    42365.53    41740.99    406.35 o 
   9   2   0     3066.34     3133.45    122.77 o 
  10   2   0    45629.15    44975.38    405.86 o 
  11   2   0     2194.02     2175.18    152.80 o 
  12   2   0     4753.08     5334.36    190.08 o 
  13   2   0       42.03      -17.15    125.81 o 
  14   2   0        4.56      -28.13    128.46 o 
  15   2   0       15.02     -172.57    163.95 o 
   1   3   0    13403.07    14365.83    172.78 o 
   2   3   0    44064.29    47508.22    596.49 o 
   3   3   0    36088.12    36230.59    361.13 o 
   4   3   0    86297.46    87121.53    843.52 o 
   5   3   0        8.32       10.25     85.38 o 
   6   3   0    15747.36    15959.39    238.78 o 
   7   3   0    75506.96    75828.73    691.99 o 
   8   3   0   148899.77   148715.98   1016.40 o 
   9   3   0      950.27     1139.71    102.54 o 
  10   3   0    50007.20    48526.41    427.26 o 
  11   3   0     2075.98     2170.20    124.55 o 
  12   3   0      505.55      409.37    118.28 o 
  13   3   0     7639.84     7838.71    220.96 o 
  14   3   0     6471.89     6557.43    233.77 o 
  15   3   0     1688.65     1475.55    204.93 o 
   0   4   0     4294.61     4896.47    142.71 o 
   1   4   0    10288.99    11379.17    135.54 o 
   2   4   0    11751.20    11134.74    182.02 o 
   3   4   0     1776.97     2006.89    189.00 o 
   4   4   0    16993.12    16315.95    245.97 o 
   5   4   0     2294.59     2195.46    151.83 o 
   6   4   0    12279.32    12279.90    200.91 o 
   7   4   0    48235.60    48394.02    452.26 o 
   8   4   0    29639.84    29232.55    296.24 o 
   9   4   0     2908.43     3218.39    123.56 o 
  10   4   0     5431.93     5925.75    148.03 o 
  11   4   0     5258.45     5141.19    155.87 o 
  12   4   0     4695.58     4720.21    167.77 o 
  13   4   0     3079.32     3041.17    154.56 o 
  14   4   0     2240.43     1861.69    277.17 o 
  15   4   0    16349.33    16826.09    381.21 o 
   1   5   0      323.88      522.52     77.57 o 
   2   5   0    14989.73    16693.92    395.17 o 
   3   5   0     4398.80     3383.93    151.47 o 
   4   5   0    20333.39    21200.65    341.65 o 
   5   5   0    49739.38    53055.83    576.17 o 
   6   5   0        1.22       -3.51     83.91 o 
   7   5   0    45499.77    44693.79    402.92 o 
   8   5   0     5201.88     5535.30    147.59 o 
   9   5   0    36230.55    36033.18    346.04 o 
  10   5   0     8406.89     8130.44    186.72 o 
  11   5   0    14202.56    13727.81    231.87 o 
  12   5   0      891.64      987.19    130.12 o 
  13   5   0    13924.63    13881.72    262.64 o 
  14   5   0      128.24       93.29    166.32 o 
  15   5   0     1629.83     1566.38    198.41 o 
   0   6   0     5788.77     7219.98    232.41 o 
   1   6   0    68243.36    71966.59    693.05 o 
   2   6   0   928098.44   944661.69   7675.40 o 
   3   6   0    72541.19    70391.54    883.84 o 
   4   6   0      504.67      272.32    104.31 o 
   5   6   0    32304.37    33560.32    469.20 o 
   6   6   0     1520.55     1288.04    108.09 o 
   7   6   0     5900.14     6107.61    146.89 o 
   8   6   0     4015.24     3726.91    134.26 o 
   9   6   0      922.87     1129.58    103.75 o 
  10   6   0    72195.93    71289.13    600.81 o 
  11   6   0     1483.90     1489.21    131.67 o 
  12   6   0    14745.91    14923.33    269.87 o 
  13   6   0    22744.49    23166.55    355.84 o 
  14   6   0    24151.58    24404.33    448.35 o 
  15   6   0       32.79       64.37    175.82 o 
   1   7   0       13.81      258.90    112.24 o 
   2   7   0   169189.17   178101.59   1761.15 o 
   3   7   0   378451.78   376597.75   3647.68 o 
   4   7   0      644.11      687.22    109.80 o 
   5   7   0    24220.78    24994.51    305.67 o 
   6   7   0      608.60      707.25    116.48 o 
   7   7   0    27085.25    26265.61    314.31 o 
   8   7   0    22279.34    22412.08    268.94 o 
   9   7   0    26537.19    26358.75    309.95 o 
  10   7   0     6481.13     6323.65    179.55 o 
  11   7   0    16371.86    16331.99    327.13 o 
  12   7   0     2521.92     2713.81    164.98 o 
  13   7   0     3484.99     3306.51    173.72 o 
  14   7   0    25649.80    25363.42    421.80 o 
  15   7   0        9.31      195.17    194.02 o 
   0   8   0       28.41       56.92    143.13 o 
   1   8   0     1327.34     1769.46    114.02 o 
   2   8   0     6353.29     6702.27    178.18 o 
   3   8   0   211771.42   206779.09   2151.40 o 
   4   8   0    29311.46    29291.44    432.35 o 
   5   8   0   133688.67   132858.34   1006.77 o 
   6   8   0    25721.44    25985.26    349.59 o 
   7   8   0     5815.95     5857.18    161.33 o 
   8   8   0     6560.17     6784.33    182.06 o 
   9   8   0     9432.86     9586.45    221.75 o 
  10   8   0     8668.20     8417.42    212.95 o 
  11   8   0     5790.63     5534.59    238.85 o 
  12   8   0      113.89      248.52    137.67 o 
  13   8   0      127.59      -52.00    132.12 o 
  14   8   0      484.52      491.11    148.75 o 
  15   8   0    10869.54    11749.86    340.85 o 
   1   9   0     1090.53     1114.76    108.20 o 
   2   9   0    23824.65    24254.02    322.35 o 
   3   9   0   148445.38   153544.95   1581.03 o 
   4   9   0    17877.06    18260.63    369.83 o 
   5   9   0   357269.38   358276.75   2522.69 o 
   6   9   0     4127.31     4390.67    139.22 o 
   7   9   0     5425.61     5645.02    164.44 o 
   8   9   0      332.37      491.62    116.06 o 
   9   9   0    72090.94    70171.12    641.66 o 
  10   9   0     5050.46     5053.49    184.01 o 
  11   9   0     4527.57     4691.74    186.94 o 
  12   9   0     1570.64     1583.37    156.44 o 
  13   9   0        5.56      -31.84    131.38 o 
  14   9   0      165.93      144.63    144.60 o 
  15   9   0     5125.98     5176.77    253.10 o 
   0  10   0     7900.91     7517.01    282.14 o 
   1  10   0     9931.47    10653.23    241.02 o 
   2  10   0    51205.93    49906.92    595.14 o 
   3  10   0    38260.89    42790.44    523.32 o 
   4  10   0   114474.55   115286.61    886.39 o 
   5  10   0   194903.44   194647.61   1431.08 o 
   6  10   0   222001.11   219432.66   1605.83 o 
   7  10   0    47942.60    46766.26    640.93 o 
   8  10   0      457.27      605.97    125.23 o 
   9  10   0     2927.60     3081.11    147.56 o 
  10  10   0    20180.46    20178.42    489.10 o 
  11  10   0       92.73       11.86    131.75 o 
  12  10   0      652.81      623.54    142.25 o 
  13  10   0    32131.06    32469.53    434.79 o 
  14  10   0    11721.66    12576.83    316.97 o 
  15  10   0     1381.41     1686.21    255.11 o 
   1  11   0     4345.76     5524.44    176.64 o 
   2  11   0       35.50       42.87     93.41 o 
   3  11   0      839.41     1205.54     99.43 o 
   4  11   0     5938.57     5207.65    145.48 o 
   5  11   0   202634.83   200706.36   1561.87 o 
   6  11   0     3290.14     3396.29    134.38 o 
   7  11   0    32770.58    32731.26    367.79 o 
   8  11   0     8152.07     8497.21    202.84 o 
   9  11   0     1180.65      982.82    134.57 o 
  10  11   0       65.63      238.52    131.75 o 
  11  11   0      153.11      140.16    135.45 o 
  12  11   0     2963.20     2921.39    174.69 o 
  13  11   0     1970.10     2059.21    165.12 o 
  14  11   0     1012.80     1155.24    160.02 o 
  15  11   0    12428.19    12484.56    290.25 o 
   0  12   0   184414.27   182295.44   2379.35 o 
   1  12   0    22393.21    22214.85    394.13 o 
   2  12   0     3605.00     3588.55    146.29 o 
   3  12   0     2566.84     2810.87    104.07 o 
   4  12   0    56209.65    57620.46    540.98 o 
   5  12   0    21802.86    21667.60    296.53 o 
   6  12   0    15675.50    15252.01    298.17 o 
   7  12   0    18752.24    18918.72    299.79 o 
   8  12   0     7288.38     6753.46    199.17 o 
   9  12   0     8827.40     8427.80    229.48 o 
  10  12   0     1376.83     1656.59    152.42 o 
  11  12   0     1190.99     1123.49    150.54 o 
  12  12   0    47114.49    46515.21    538.37 o 
  13  12   0     5389.88     5468.89    209.87 o 
  14  12   0     1380.10     1528.89    165.58 o 
   1  13   0        1.63       31.77    117.12 o 
   2  13   0    14451.24    14790.88    227.86 o 
   3  13   0    13737.21    14474.62    208.72 o 
   4  13   0     1213.44     1217.97    106.43 o 
   5  13   0   189261.36   187766.48   1399.28 o 
   6  13   0    15128.05    14738.40    374.46 o 
   7  13   0     3504.54     3254.70    139.60 o 
   8  13   0       93.86       -4.54    111.93 o 
   9  13   0       61.29      -69.16    137.03 o 
  10  13   0       91.23       63.54    129.88 o 
  11  13   0     2143.86     2371.37    219.05 o 
  12  13   0    18508.93    19075.09    335.94 o 
  13  13   0      239.93      350.39    145.30 o 
  14  13   0      760.59      606.60    155.26 o 
   0  14   0    75056.29    78318.58   1005.28 o 
   1  14   0    35841.66    35978.00    409.51 o 
   2  14   0    10710.86    11772.64    220.39 o 
   3  14   0      339.71      564.82     95.10 o 
   4  14   0     3371.37     3679.41    129.27 o 
   5  14   0    46548.22    45995.62    499.35 o 
   6  14   0    62866.57    61072.68    555.82 o 
   7  14   0    10597.26    10535.14    213.30 o 
   8  14   0     1379.46     1679.85    167.47 o 
   9  14   0     9475.66     8604.24    262.71 o 
  10  14   0     4268.77     4060.28    184.22 o 
  11  14   0      226.73       58.09    134.44 o 
  12  14   0    11669.02    11480.41    304.70 o 
  13  14   0     9885.25     9135.37    251.79 o 
  14  14   0      145.65      -37.60    147.97 o 
   1  15   0     9088.83     9280.42    203.73 o 
   2  15   0    28272.68    28940.75    313.14 o 
   3  15   0    63294.44    63927.80    529.94 o 
   4  15   0    46061.58    45524.82    411.74 o 
   5  15   0     3750.60     3568.40    165.31 o 
   6  15   0    22726.21    21478.81    334.74 o 
   7  15   0    65915.55    64439.27    648.26 o 
   8  15   0    21135.61    19568.15    327.41 o 
   9  15   0       24.27       48.61    131.67 o 
  10  15   0     3815.11     3890.84    185.38 o 
  11  15   0    12992.86    12961.99    285.35 o 
  12  15   0     2440.49     2428.30    172.22 o 
  13  15   0     3489.39     3537.48    189.03 o 
  14  15   0     1651.27     1626.61    172.25 o 
   0  16   0   145906.03   143810.28   1686.89 o 
   1  16   0     2542.13     2593.92    139.57 o 
   2  16   0    36333.85    34990.12    355.67 o 
   3  16   0    90928.64    90426.53    803.33 o 
   4  16   0    38526.83    38074.24    670.77 o 
   5  16   0    45080.95    44266.73    495.82 o 
   6  16   0    26827.61    26995.01    377.80 o 
   7  16   0     1232.14     1349.92    154.77 o 
   8  16   0    69889.85    68095.41    682.43 o 
   9  16   0    28660.81    28050.53    392.83 o 
  10  16   0      714.96      753.28    144.84 o 
  11  16   0      964.14      808.51    151.18 o 
  12  16   0    29913.91    29262.84    418.45 o 
  13  16   0     1627.80     1500.04    167.71 o 
  14  16   0    25854.89    25308.29    399.37 o 
   1  17   0     3424.08     3489.83    135.11 o 
   2  17   0   164667.67   163161.61   1168.60 o 
   3  17   0    44074.91    43253.12    460.84 o 
   4  17   0     2476.04     2589.05    121.71 o 
   5  17   0    28497.62    27999.26    474.13 o 
   6  17   0     3585.59     3376.07    204.05 o 
   7  17   0    20625.39    19605.39    332.91 o 
   8  17   0     5447.93     5524.55    205.27 o 
   9  17   0    35927.76    33380.42    438.44 o 
  10  17   0      168.09       75.86    142.64 o 
  11  17   0     1434.59     1459.93    163.08 o 
  12  17   0     1746.38     1742.29    167.89 o 
  13  17   0     5543.86     5939.22    223.49 o 
  14  17   0     7120.47     7441.75    289.14 o 
   0  18   0    55351.63    54892.06    688.78 o 
   1  18   0     7586.51     7837.42    188.75 o 
   2  18   0   117937.16   119584.95    903.46 o 
   3  18   0     1872.02     2330.48    129.51 o 
   4  18   0     7305.47     7465.63    173.18 o 
   5  18   0    10795.11    10397.60    255.05 o 
   6  18   0    41134.76    39319.89    474.74 o 
   7  18   0    10064.52     9336.65    248.22 o 
   8  18   0    11969.97    10944.98    263.05 o 
   9  18   0     1033.48      745.58    149.06 o 
  10  18   0    38310.17    35448.96    500.54 o 
  11  18   0       41.67      129.94    146.03 o 
  12  18   0      260.11      231.52    145.36 o 
  13  18   0     3120.79     3159.89    193.80 o 
   1  19   0    43739.15    43832.72    398.76 o 
   2  19   0       80.59      463.67    117.78 o 
   3  19   0     3288.51     3481.14    150.52 o 
   4  19   0      182.56      127.67    107.32 o 
   5  19   0    18505.80    17989.96    319.14 o 
   6  19   0    12543.11    12173.13    279.03 o 
   7  19   0      415.48      420.63    137.85 o 
   8  19   0    28971.01    27921.67    400.60 o 
   9  19   0     3534.59     3427.44    196.36 o 
  10  19   0     4050.51     3882.08    192.26 o 
  11  19   0    13590.03    13451.51    364.39 o 
  12  19   0     9984.26     9895.59    288.89 o 
  13  19   0     3828.12     3692.85    213.57 o 
   0  20   0    32340.39    32481.11    446.62 o 
   1  20   0     5957.19     6579.35    164.02 o 
   2  20   0    33243.95    34275.89    374.00 o 
   3  20   0     4595.33     4749.16    223.81 o 
   4  20   0      433.62      493.52    131.08 o 
   5  20   0      460.98      520.32    146.07 o 
   6  20   0     2429.74     2174.69    163.72 o 
   7  20   0     6814.32     6597.52    257.47 o 
   8  20   0     4380.05     4442.98    193.01 o 
   9  20   0       40.13       -3.00    140.90 o 
  10  20   0    73944.65    71035.75    731.13 o 
  11  20   0      327.53      247.70    147.35 o 
  12  20   0     3265.38     2915.98    192.96 o 
  13  20   0     1117.66     1209.09    171.26 o 
   1  21   0     5218.29     5666.56    158.78 o 
   2  21   0    43623.03    44361.96    409.82 o 
   3  21   0      863.62      810.39    126.59 o 
   4  21   0      250.45      215.85    127.06 o 
   5  21   0     7002.99     7075.80    218.31 o 
   6  21   0     2065.64     2103.63    182.72 o 
   7  21   0     5210.14     5396.00    200.98 o 
   8  21   0    28729.14    27220.29    402.27 o 
   9  21   0     8196.72     7778.93    238.50 o 
  10  21   0        4.12      113.48    146.19 o 
  11  21   0     5311.70     4662.90    210.00 o 
  12  21   0       82.47       45.73    148.66 o 
  13  21   0     2424.19     2500.98    187.23 o 
   0  22   0    81366.20    80168.52    843.30 o 
   1  22   0    15977.02    16024.94    250.75 o 
   2  22   0      768.26     1436.70    197.07 o 
   3  22   0    22856.32    21561.54    324.40 o 
   4  22   0     5784.66     5914.33    209.43 o 
   5  22   0     4577.80     4482.47    195.67 o 
   6  22   0     1333.26     1330.37    160.89 o 
   7  22   0    29021.79    27425.21    398.77 o 
   8  22   0     2361.48     2553.87    179.45 o 
   9  22   0    10321.73    10116.29    307.35 o 
  10  22   0    28533.16    27160.84    437.58 o 
  11  22   0     3845.00     3644.62    198.35 o 
  12  22   0        2.55       19.62    153.95 o 
   1  23   0    19678.02    19566.38    297.33 o 
   2  23   0      274.83      186.86    112.68 o 
   3  23   0     9741.29    10191.66    238.56 o 
   4  23   0    13086.62    12507.34    282.89 o 
   5  23   0      260.29       89.37    143.59 o 
   6  23   0     6460.42     6465.81    215.96 o 
   7  23   0    21302.67    20017.49    350.05 o 
   8  23   0     6134.42     5759.64    217.43 o 
   9  23   0     3208.87     3033.19    248.96 o 
  10  23   0      885.94      996.39    164.29 o 
  11  23   0    30273.37    28686.46    430.81 o 
  12  23   0      384.22      162.83    158.99 o 
   0  24   0   167848.17   168479.03   1567.20 o 
   1  24   0    40908.79    41508.69    402.16 o 
   2  24   0     8618.74     8553.44    204.40 o 
   3  24   0     2467.71     2290.24    223.99 o 
   4  24   0        7.23       10.16    141.68 o 
   5  24   0     1911.01     2379.39    175.37 o 
   6  24   0    22597.56    22412.21    369.04 o 
   7  24   0      172.87      245.50    147.10 o 
   8  24   0     4561.91     4204.89    200.11 o 
   9  24   0      740.36      537.48    153.03 o 
  10  24   0     1702.41     1570.05    194.12 o 
  11  24   0     1410.93     1495.33    176.51 o 
  12  24   0     6573.25     6064.91    262.53 o 
   1  25   0     1274.20     1855.64    129.22 o 
   2  25   0      260.87      322.39    118.93 o 
   3  25   0    43084.31    43370.70    476.77 o 
   4  25   0     2090.03     2054.53    170.73 o 
   5  25   0    19452.19    19335.47    347.17 o 
   6  25   0        0.97       -1.07    147.02 o 
   7  25   0        8.67     -116.24    145.92 o 
   8  25   0      172.61     -127.25    148.74 o 
   9  25   0    18391.71    16788.63    331.29 o 
  10  25   0     1097.64      796.54    221.84 o 
  11  25   0     5261.66     5267.19    224.96 o 
   0  26   0    44579.12    44388.55    642.25 o 
   1  26   0     4808.71     4830.75    158.00 o 
   2  26   0    32366.94    31740.06    398.35 o 
   3  26   0    11414.84    11728.44    282.67 o 
   4  26   0    13895.60    13473.29    332.31 o 
   5  26   0    26504.94    26578.10    398.36 o 
   6  26   0     6219.22     5829.11    223.76 o 
   7  26   0      132.63      174.06    167.54 o 
   8  26   0    20783.39    19479.94    356.48 o 
   9  26   0     2869.36     2527.15    198.13 o 
  10  26   0     6233.60     5918.33    251.52 o 
  11  26   0     3058.04     2976.65    221.21 o 
   1  27   0     2257.87     2435.06    159.73 o 
   2  27   0     4009.93     4711.57    184.86 o 
   3  27   0     1976.27     1950.42    218.93 o 
   4  27   0    19773.74    19133.65    347.75 o 
   5  27   0    37166.28    35567.98    469.53 o 
   6  27   0    12207.53    11212.22    284.12 o 
   7  27   0    43502.52    42312.91    526.40 o 
   8  27   0    10752.88     9787.74    270.91 o 
   9  27   0       10.88     -192.69    174.25 o 
  10  27   0     5408.37     5531.14    238.94 o 
   0  28   0     2672.13     2911.07    218.08 o 
   1  28   0     3926.57     3883.09    164.07 o 
   2  28   0      109.41       -6.76    135.46 o 
   3  28   0      388.30      231.35    153.24 o 
   4  28   0        4.47      326.97    157.18 o 
   5  28   0    17397.84    17034.63    349.66 o 
   6  28   0      374.76      470.76    158.32 o 
   7  28   0    16598.57    17109.67    340.09 o 
   8  28   0      461.94      321.60    161.18 o 
   9  28   0      692.80      536.64    188.74 o 
  10  28   0     9220.51     9279.01    361.59 o 
   1  29   0     4354.94     4418.77    183.34 o 
   2  29   0      541.84      626.40    155.95 o 
   3  29   0      717.36      841.47    164.65 o 
   4  29   0      159.36      186.01    155.22 o 
   5  29   0     4187.00     4078.14    204.14 o 
   6  29   0      519.07      364.19    158.26 o 
   7  29   0      935.36      743.17    167.75 o 
   8  29   0      209.59        3.98    156.64 o 
   9  29   0     3636.61     3450.57    207.00 o 
   0  30   0     2630.06     2729.47    254.34 o 
   1  30   0     2848.69     3149.16    192.03 o 
   2  30   0    16042.06    16302.21    332.16 o 
   3  30   0    37955.12    37872.49    485.13 o 
   4  30   0    10671.30    10371.97    277.71 o 
   5  30   0        1.74     -186.10    154.69 o 
   6  30   0     1446.23     1261.46    175.54 o 
   7  30   0     5275.43     5355.56    229.73 o 
   8  30   0     2847.56     2706.15    241.85 o 
   9  30   0       26.52       34.87    164.75 o 
   1  31   0     2098.23     2242.32    198.11 o 
   2  31   0        7.44      364.91    172.03 o 
   4  31   0      620.35      949.75    170.57 o 
   5  31   0     7155.37     7231.61    289.14 o 
   6  31   0      126.21      444.95    178.32 o 
   7  31   0      367.00      325.11    167.58 o 
   8  31   0    11027.05    10528.66    319.76 o 
   0  32   0    13233.72    13448.91    546.87 o 
   1  32   0      594.34      639.47    192.53 o 
   2  32   0    39755.63    39767.84    596.22 o 
   3  32   0    19292.02    19589.58    356.16 o 
   4  32   0       96.33       67.16    158.12 o 
   5  32   0     1640.77     1532.83    201.10 o 
   6  32   0    11430.40    11337.60    297.24 o 
   7  32   0     1106.46     1072.52    177.86 o 
   1  33   0       16.90      -12.76    191.44 o 
   2  33   0        1.01      648.49    205.57 o 
   3  33   0    17005.01    17594.28    345.28 o 
   4  33   0       10.92      -66.41    163.25 o 
   5  33   0    34258.39    34720.29    478.32 o 
   6  33   0     3152.31     3131.68    208.87 o 
   7  33   0     6699.37     6789.22    247.28 o 
   0  34   0    23261.20    24897.88    919.05 o 
   1  34   0     1666.29     2201.43    248.18 o 
   2  34   0      372.70      598.05    226.49 o 
   3  34   0      653.15      843.19    213.03 o 
   4  34   0     3149.61     3344.41    244.01 o 
   5  34   0     5400.01     5854.71    238.95 o 
   6  34   0        0.38     -115.61    166.50 o 
   1  35   0    14704.48    14891.69    446.65 o 
   2  35   0      927.71     1190.47    215.68 o 
   3  35   0     3769.76     3986.23    256.46 o 
   4  35   0    13046.41    14246.22    487.14 o 
   5  35   0       45.55     -101.34    166.37 o 
   0  36   0       29.82      431.39    431.17 o 
   1  36   0     9379.54    10139.24    358.74 o 
   2  36   0     3627.47     3814.22    253.69 o 
   3  36   0     1559.17     1596.51    226.26 o 
 -15   0   1       61.47      188.77    201.02 o 
 -13   0   1        3.52      276.63    188.48 o 
 -11   0   1    17616.55    17712.46    366.15 o 
  -9   0   1    33434.41    33209.10    489.84 o 
  -7   0   1     6291.52     6605.67    237.13 o 
  -5   0   1   113131.62   106641.54   1443.88 o 
  -3   0   1    70348.39    78034.31   1046.73 o 
  -1   0   1   698937.38   718136.75  18197.45 o 
   1   0   1    33605.53    37136.21    516.11 o 
   3   0   1      337.27      523.58    170.99 o 
   5   0   1   220841.61   217841.94   2786.69 o 
   7   0   1    22174.65    22209.69    377.20 o 
   9   0   1    18487.35    17459.81    311.98 o 
  11   0   1    10243.90    11224.87    313.49 o 
  13   0   1    12626.43    13157.07    389.45 o 
  15   0   1     3993.86     3951.49    262.68 o 
 -16   1   1     5885.78     6379.51    283.41 o 
 -15   1   1       73.18      174.21    143.17 o 
 -14   1   1    10672.06    10990.93    255.47 o 
 -13   1   1       44.69      191.40    133.63 o 
 -12   1   1      570.26      707.57    123.04 o 
 -11   1   1     3858.62     3955.04    135.23 o 
 -10   1   1       20.20      -15.46     92.78 o 
  -9   1   1    35176.60    34548.52    333.83 o 
  -8   1   1    93799.71    93527.66    720.73 o 
  -7   1   1      748.96      769.17     98.64 o 
  -6   1   1     3903.58     4358.65    134.09 o 
  -5   1   1    28428.37    28986.80    369.66 o 
  -4   1   1    10654.84    11579.71    215.20 o 
  -3   1   1   101722.04   104448.67    958.86 o 
  -2   1   1    42644.75    46019.48    404.21 o 
  -1   1   1   214709.56   230001.03   1893.27 o 
   0   1   1     7370.98     7130.96    174.45 o 
   1   1   1    14540.87    15431.42    205.90 o 
   2   1   1    47461.13    46341.31    470.72 o 
   3   1   1    35800.94    35744.73    410.31 o 
   4   1   1    12352.80    13452.33    237.66 o 
   5   1   1     5322.28     5207.74    192.44 o 
   6   1   1       58.14        9.84     92.99 o 
   7   1   1    10475.82    10800.10    212.14 o 
   8   1   1     5113.82     5648.51    160.55 o 
   9   1   1     3167.72     3319.66    136.65 o 
  10   1   1      782.07      725.73     99.47 o 
  11   1   1    68175.16    66929.00    585.19 o 
  12   1   1    14710.48    14644.52    304.35 o 
  13   1   1        3.75       26.55    130.09 o 
  14   1   1    18214.54    17987.72    354.23 o 
  15   1   1      105.70      202.87    141.86 o 
 -16   2   1    10520.85    11466.22    328.42 o 
 -15   2   1     1010.43     1072.20    186.41 o 
 -14   2   1    13713.99    13611.08    280.39 o 
 -13   2   1      230.83      164.65    129.54 o 
 -12   2   1       29.16      219.58    119.18 o 
 -11   2   1    11226.94    11089.00    196.31 o 
 -10   2   1    24610.75    24432.92    297.46 o 
  -9   2   1    14694.48    14643.12    216.49 o 
  -8   2   1    16099.58    15887.66    233.66 o 
  -7   2   1    25177.73    25324.93    296.07 o 
  -6   2   1     4209.68     4483.85    179.21 o 
  -5   2   1     4216.13     4312.32    136.81 o 
  -4   2   1    46946.48    49296.59    519.16 o 
  -3   2   1      502.38      519.60     78.51 o 
  -2   2   1     3739.02     4136.54     75.54 o 
   0   2   1   397003.59   423472.22   3471.53 o 
   1   2   1      306.60      295.18     40.87 o 
   2   2   1    16846.72    18103.65    281.20 o 
   3   2   1   227348.64   229215.30   2027.00 o 
   4   2   1     6998.42     6795.38    187.81 o 
   5   2   1    22564.32    22910.46    385.96 o 
   6   2   1      216.62       85.15     92.78 o 
   7   2   1    49802.82    49130.87    437.51 o 
   8   2   1    10114.73    10297.70    188.39 o 
   9   2   1     9340.96     9495.22    190.01 o 
  10   2   1     2308.43     2530.59    120.93 o 
  11   2   1      401.83      499.14    109.91 o 
  12   2   1    14939.29    15709.66    274.11 o 
  13   2   1     5183.94     5726.83    197.71 o 
  14   2   1     2747.12     2852.56    193.31 o 
  15   2   1        1.02     -187.51    209.30 o 
 -16   3   1     2376.52     3175.89    221.89 o 
 -15   3   1     8558.49     8798.43    298.40 o 
 -14   3   1      369.65      333.60    153.53 o 
 -13   3   1    10895.97    10634.53    255.06 o 
 -12   3   1      156.82      258.95    108.74 o 
 -11   3   1     8447.11     8297.97    189.01 o 
 -10   3   1        0.49       90.34    101.05 o 
  -9   3   1    29654.38    29854.46    306.03 o 
  -8   3   1    42305.31    40734.82    381.45 o 
  -7   3   1      499.44      506.07     94.58 o 
  -6   3   1    16363.76    16130.50    233.57 o 
  -4   3   1     6605.67     6734.26    163.59 o 
  -3   3   1    47532.16    48898.93    452.64 o 
  -2   3   1    45888.75    49085.61    406.20 o 
  -1   3   1     5508.39     5472.08     97.48 o 
   0   3   1     4378.99     5614.52    156.70 o 
   1   3   1     8322.27     9045.60    128.92 o 
   2   3   1     3595.54     4428.65    128.86 o 
   3   3   1    52609.20    52232.86    619.84 o 
   4   3   1     4495.42     4300.08    157.19 o 
   5   3   1     6748.20     6643.81    193.59 o 
   6   3   1    32132.73    31636.90    336.68 o 
   7   3   1    97075.74    96466.40    726.40 o 
   8   3   1     3866.02     4061.16    134.18 o 
   9   3   1    14634.54    14242.26    220.57 o 
  10   3   1       27.95       70.66     96.17 o 
  11   3   1     4783.56     4663.66    165.35 o 
  12   3   1     6368.36     6858.61    207.26 o 
  13   3   1    21338.74    21842.17    341.40 o 
  14   3   1      111.51      -30.90    151.97 o 
  15   3   1      483.36      124.43    174.88 o 
 -16   4   1        0.28      -46.03    182.67 o 
 -15   4   1     3057.90     3065.10    218.06 o 
 -14   4   1     4407.60     4337.91    228.53 o 
 -13   4   1     1978.18     2005.05    157.64 o 
 -12   4   1    10617.24    10632.69    265.08 o 
 -11   4   1    13585.95    13910.22    231.97 o 
 -10   4   1    32878.26    32940.14    447.66 o 
  -9   4   1        0.64      -33.33     92.82 o 
  -8   4   1    13979.52    13834.67    216.49 o 
  -7   4   1      690.95      733.83    116.42 o 
  -6   4   1    36301.43    36486.10    458.35 o 
  -5   4   1    53313.80    50786.79    549.20 o 
  -4   4   1       82.87      202.10     70.10 o 
  -3   4   1     4320.96     4921.66    162.54 o 
  -2   4   1     1221.61     1648.86     68.47 o 
  -1   4   1    41089.87    45912.72    412.48 o 
   0   4   1     1634.70     1859.18     74.36 o 
   1   4   1   112947.57   123395.20   1112.48 o 
   2   4   1    11494.28    12077.17    211.93 o 
   3   4   1     8694.79     9251.33    208.27 o 
   4   4   1      100.51      250.98    109.36 o 
   5   4   1        6.78       93.50     98.95 o 
   6   4   1    61829.21    62012.83    543.23 o 
   7   4   1    14459.17    14383.60    229.23 o 
   8   4   1     6558.75     6814.74    158.66 o 
   9   4   1      133.32      -67.36     97.06 o 
  10   4   1     9525.41     9665.96    202.99 o 
  11   4   1      345.30      339.18    109.08 o 
  12   4   1     6847.13     6926.38    179.86 o 
  13   4   1      943.77      738.51    156.59 o 
  14   4   1      946.49      887.83    178.85 o 
  15   4   1     2273.71     2152.76    204.09 o 
 -16   5   1    11223.73    11550.85    527.18 o 
 -15   5   1     3795.90     3912.27    232.25 o 
 -14   5   1     2370.67     2198.36    200.02 o 
 -13   5   1     2229.12     2279.01    147.24 o 
 -12   5   1    20258.17    20256.71    279.11 o 
 -11   5   1    72797.80    73121.24    617.97 o 
 -10   5   1    59700.38    57846.27    552.97 o 
  -9   5   1      139.99      225.27     95.27 o 
  -8   5   1    31209.75    31360.58    323.46 o 
  -7   5   1    12705.09    13034.43    197.01 o 
  -6   5   1     9977.83     9676.46    177.96 o 
  -5   5   1    25541.05    25314.38    391.71 o 
  -4   5   1    16471.77    16953.00    289.82 o 
  -3   5   1    59371.00    60128.18    765.79 o 
  -2   5   1    31985.93    34919.86    427.64 o 
  -1   5   1     3774.03     4138.24    197.97 o 
   0   5   1     4924.89     4669.85    128.61 o 
   1   5   1    61143.35    64883.88    847.65 o 
   2   5   1     4153.99     4162.33    136.74 o 
   3   5   1     2425.75     2803.83    176.43 o 
   4   5   1    15342.32    14326.83    240.29 o 
   5   5   1    22624.85    22667.86    279.17 o 
   6   5   1    56994.04    56785.37    509.15 o 
   7   5   1    21150.80    20901.88    259.11 o 
   8   5   1     2289.75     2860.68    117.76 o 
   9   5   1    31313.04    31022.50    342.40 o 
  10   5   1    15396.37    15445.53    241.55 o 
  11   5   1     8977.54     9318.40    202.46 o 
  12   5   1     5045.31     5034.33    177.67 o 
  13   5   1       91.55      196.92    161.40 o 
  14   5   1     6075.18     6382.82    257.56 o 
  15   5   1     1306.64     1510.78    199.20 o 
 -15   6   1     4451.47     4358.82    237.82 o 
 -14   6   1     5165.80     5270.18    220.42 o 
 -13   6   1     5112.44     5176.72    193.12 o 
 -12   6   1      529.19      492.15    123.49 o 
 -11   6   1     1615.13     1879.22    122.28 o 
 -10   6   1     7945.36     8067.52    204.37 o 
  -9   6   1     9617.31     9729.85    196.73 o 
  -8   6   1     6505.09     6629.34    207.50 o 
  -7   6   1    90441.89    89346.91    680.65 o 
  -6   6   1     5178.69     5436.17    143.87 o 
  -5   6   1      159.76      276.68    109.90 o 
  -4   6   1    13660.71    14990.85    296.51 o 
  -3   6   1    67487.55    70457.66   1045.89 o 
  -2   6   1      926.50     1355.33    291.85 o 
  -1   6   1    33466.48    33629.54    384.88 o 
   0   6   1   225098.89   233605.38   2052.21 o 
   1   6   1     8808.41     9894.89    206.42 o 
   2   6   1    13017.94    13528.62    243.12 o 
   3   6   1    92977.77    90920.58    879.08 o 
   4   6   1    19918.85    22939.95    322.17 o 
   5   6   1     3612.27     3967.87    128.67 o 
   6   6   1     1725.52     1835.14    100.75 o 
   7   6   1    19736.79    18850.25    245.18 o 
   8   6   1    59072.04    58898.20    479.94 o 
   9   6   1     8018.96     8302.04    173.73 o 
  10   6   1     4097.67     4365.45    148.76 o 
  11   6   1    12654.72    12488.03    240.83 o 
  12   6   1      964.96      784.26    130.35 o 
  13   6   1       43.21       32.14    142.79 o 
  14   6   1     1600.48     2211.63    393.04 o 
  15   6   1    13374.71    13475.99    352.77 o 
 -15   7   1      302.88       55.16    185.01 o 
 -14   7   1     9092.78     9361.58    279.81 o 
 -13   7   1      844.34     1064.99    144.86 o 
 -12   7   1     6320.73     6746.57    193.22 o 
 -11   7   1       80.22       17.42    115.03 o 
 -10   7   1        1.83      -26.51    115.19 o 
  -9   7   1    31310.74    29968.72    359.37 o 
  -8   7   1     1442.77     1304.57    134.65 o 
  -7   7   1     5238.71     5389.80    165.32 o 
  -6   7   1     9876.75     9468.60    202.69 o 
  -5   7   1    37192.38    35697.61    498.37 o 
  -4   7   1    14909.00    14861.38    267.23 o 
  -3   7   1      516.75      507.19    132.40 o 
  -2   7   1   291043.50   290786.16   2809.21 o 
  -1   7   1     1521.31     1733.96    110.08 o 
   0   7   1    11384.08    12579.03    234.40 o 
   1   7   1     4264.51     4410.20    192.44 o 
   2   7   1     8444.10     9314.96    199.76 o 
   3   7   1    59643.36    61850.12    727.68 o 
   4   7   1    20450.39    19838.33    352.24 o 
   5   7   1     3379.55     3477.10    126.59 o 
   6   7   1     6744.54     6896.14    148.75 o 
   7   7   1    38722.38    38570.65    370.05 o 
   8   7   1     9010.01     8903.15    175.13 o 
   9   7   1    18879.07    19287.93    323.35 o 
  10   7   1       10.62     -201.38    103.01 o 
  11   7   1    13448.73    12861.03    252.28 o 
  12   7   1       38.94       48.12    120.90 o 
  13   7   1    29887.69    29993.80    431.69 o 
  14   7   1     8818.26     9670.63    367.82 o 
  15   7   1     1100.88      989.53    188.14 o 
 -15   8   1     2493.58     2946.99    219.06 o 
 -14   8   1     3687.52     4199.08    194.77 o 
 -13   8   1    20354.59    20540.72    348.10 o 
 -12   8   1    16747.62    16501.43    314.08 o 
 -11   8   1      523.50      609.66    122.75 o 
 -10   8   1        0.75      140.13    116.74 o 
  -9   8   1     4582.96     4232.15    159.38 o 
  -8   8   1    36364.74    35868.73    391.54 o 
  -7   8   1      508.62      531.10    102.63 o 
  -6   8   1    76217.05    77489.50    645.10 o 
  -5   8   1      295.57      206.09     87.40 o 
  -4   8   1    36857.05    36827.24    702.83 o 
  -3   8   1   116461.99   113398.30   1452.28 o 
  -2   8   1      956.85     1133.04    137.80 o 
  -1   8   1    32042.54    35357.54    415.53 o 
   0   8   1     1171.94     1564.42    130.67 o 
   1   8   1    17515.21    19830.53    293.07 o 
   2   8   1   230381.23   229540.30   2046.90 o 
   3   8   1    26015.47    27227.51    347.79 o 
   4   8   1     1366.79     1667.73    167.10 o 
   5   8   1    11898.06    10970.17    210.99 o 
   6   8   1    32754.74    32294.16    352.39 o 
   7   8   1     1811.60     1790.82    130.08 o 
   8   8   1      966.84      924.84    127.26 o 
   9   8   1    22785.23    23070.23    293.30 o 
  10   8   1     1350.26     1308.49    132.74 o 
  11   8   1     4051.22     3515.03    237.84 o 
  12   8   1       62.43      172.09    136.45 o 
  13   8   1      164.33       41.40    134.48 o 
  14   8   1    36922.80    38948.30    486.38 o 
  15   8   1      745.10      621.39    189.19 o 
 -15   9   1    10773.46    10874.77    312.63 o 
 -14   9   1     4779.62     5060.62    200.75 o 
 -13   9   1      441.42      653.35    142.51 o 
 -12   9   1      677.88      694.42    141.77 o 
 -11   9   1     4125.26     4445.93    180.17 o 
 -10   9   1     1149.07     1197.64    134.28 o 
  -9   9   1     6934.12     6821.51    185.96 o 
  -8   9   1    29596.07    29012.37    342.60 o 
  -7   9   1     2240.37     2145.53    124.42 o 
  -6   9   1       99.02       -4.88     85.60 o 
  -5   9   1   119529.04   119287.77    915.92 o 
  -4   9   1    50599.39    53812.46    925.94 o 
  -3   9   1    19008.28    17131.89    295.19 o 
  -2   9   1    22498.61    23292.30    311.14 o 
  -1   9   1    24136.82    24879.02    336.11 o 
   0   9   1    83143.42    79945.62    798.81 o 
   1   9   1    31158.14    32574.12    444.27 o 
   2   9   1      135.28      280.69     91.11 o 
   3   9   1     4359.60     4979.09    150.96 o 
   4   9   1    26405.83    25302.34    330.17 o 
   5   9   1    86401.47    86517.58    710.07 o 
   6   9   1    44851.20    43546.03    429.39 o 
   7   9   1    16022.01    16087.39    312.15 o 
   8   9   1    17078.38    16126.61    331.63 o 
   9   9   1    15260.46    14603.34    320.28 o 
  10   9   1     1432.90     1400.71    129.10 o 
  11   9   1     4376.63     4264.31    180.42 o 
  12   9   1      101.57      318.64    150.63 o 
  13   9   1      599.67      474.43    141.06 o 
  14   9   1    14287.85    14760.96    331.23 o 
 -15  10   1      102.41      235.16    144.65 o 
 -14  10   1     1611.61     1833.32    162.52 o 
 -13  10   1     2530.94     2783.98    211.36 o 
 -12  10   1      956.32      888.51    145.80 o 
 -11  10   1    13609.97    12776.32    276.85 o 
 -10  10   1     6052.51     5792.87    175.44 o 
  -9  10   1      159.62      210.84    114.57 o 
  -8  10   1    16235.19    15829.71    255.41 o 
  -7  10   1     5028.01     5044.00    154.24 o 
  -6  10   1    23015.39    22631.96    279.25 o 
  -5  10   1      304.64      141.42    114.95 o 
  -4  10   1    12269.70    12445.87    222.02 o 
  -3  10   1    32136.83    31606.92    443.71 o 
  -2  10   1     2567.73     3078.79    137.00 o 
  -1  10   1    13329.43    12755.38    240.23 o 
   0  10   1    21147.31    22436.79    329.58 o 
   1  10   1     1496.49     1397.80    130.76 o 
   2  10   1    17062.50    18251.00    287.58 o 
   3  10   1     2165.67     2476.59    122.66 o 
   4  10   1    38059.77    37849.35    378.21 o 
   5  10   1    29398.23    29540.25    330.70 o 
   6  10   1    39718.62    40707.68    416.40 o 
   7  10   1    13919.41    13352.67    242.04 o 
   8  10   1    32627.47    32550.73    411.26 o 
   9  10   1        9.76       71.86    114.47 o 
  10  10   1     8408.41     9230.11    262.84 o 
  11  10   1      534.26      649.89    139.99 o 
  12  10   1    21045.64    20789.16    373.31 o 
  13  10   1      360.37      341.28    142.95 o 
  14  10   1     6617.18     6997.88    226.61 o 
 -15  11   1      734.97      921.58    157.87 o 
 -14  11   1     5729.11     5997.88    214.39 o 
 -13  11   1     7560.25     7583.12    259.74 o 
 -12  11   1      668.17      574.10    140.89 o 
 -11  11   1    11441.10    10648.78    259.37 o 
 -10  11   1     4318.50     4420.50    213.90 o 
  -9  11   1     6114.03     6314.01    180.82 o 
  -8  11   1     9763.98     9368.69    207.88 o 
  -7  11   1      162.29       84.75     98.21 o 
  -6  11   1    92217.72    92125.59    810.76 o 
  -5  11   1     9507.29     9341.98    219.07 o 
  -4  11   1       27.30       17.22    101.71 o 
  -3  11   1   123693.93   127135.55   1345.48 o 
  -2  11   1     1446.77     1319.27    105.72 o 
  -1  11   1     4794.76     5846.81    175.57 o 
   0  11   1     3512.06     3380.06    145.80 o 
   1  11   1     4957.97     5312.02    177.39 o 
   2  11   1    22956.58    23761.39    343.92 o 
   3  11   1     8138.33     8840.77    253.73 o 
   4  11   1    11920.83    12677.49    330.74 o 
   5  11   1    30332.46    30284.98    337.94 o 
   6  11   1    12700.12    11994.06    262.48 o 
   7  11   1        3.13       -0.43    111.28 o 
   8  11   1    10700.61    10909.54    254.37 o 
   9  11   1    38984.29    37823.91    419.54 o 
  10  11   1    15032.06    14472.62    302.69 o 
  11  11   1     1613.50     1583.42    153.18 o 
  12  11   1     3167.13     3033.02    175.20 o 
  13  11   1       16.57      116.48    141.94 o 
  14  11   1      512.24      258.95    144.95 o 
 -15  12   1      338.40      307.23    149.90 o 
 -14  12   1     6178.78     6252.30    219.13 o 
 -13  12   1    53858.95    52971.63    693.38 o 
 -12  12   1      239.86      174.92    135.87 o 
 -11  12   1     8180.56     8095.06    232.67 o 
 -10  12   1     8842.44     8713.38    235.15 o 
  -9  12   1    34732.29    33597.95    428.61 o 
  -8  12   1      175.80      386.22    108.22 o 
  -7  12   1      227.94      186.08    125.51 o 
  -6  12   1     6875.98     7196.16    291.65 o 
  -5  12   1    30860.80    30600.28    371.15 o 
  -4  12   1      355.66      587.02    111.92 o 
  -3  12   1    27377.19    25472.35    281.33 o 
  -2  12   1      898.00     1029.01    114.11 o 
  -1  12   1    10726.39    10911.33    238.87 o 
   0  12   1       48.08      270.14    109.51 o 
   1  12   1    19180.46    20022.55    323.55 o 
   2  12   1    35345.03    38339.43    436.91 o 
   3  12   1    11179.94    10953.62    186.31 o 
   4  12   1    64894.35    66348.63    576.45 o 
   5  12   1    58558.09    56182.88    561.52 o 
   6  12   1     5968.98     6081.00    255.58 o 
   7  12   1    10503.95    10674.39    224.14 o 
   8  12   1     4735.83     5129.19    214.34 o 
   9  12   1    20041.19    19691.75    297.91 o 
  10  12   1     2806.02     2884.90    170.67 o 
  11  12   1      262.82      320.35    151.50 o 
  12  12   1      289.43      227.26    137.88 o 
  13  12   1    11370.43    11399.08    275.37 o 
  14  12   1      560.86      489.51    152.79 o 
 -15  13   1      696.85      914.30    161.48 o 
 -14  13   1     1442.42     1528.95    165.01 o 
 -13  13   1      606.14      871.04    151.74 o 
 -12  13   1      622.88      567.21    147.36 o 
 -11  13   1       82.93      234.78    167.26 o 
 -10  13   1     3528.16     3573.58    203.14 o 
  -9  13   1     4002.78     3870.86    175.63 o 
  -8  13   1    34080.33    32952.28    421.79 o 
  -7  13   1     2295.55     2378.68    183.10 o 
  -6  13   1   101146.55    99351.57    872.96 o 
  -5  13   1      327.94      398.60    121.78 o 
  -4  13   1    32891.18    33366.87    455.29 o 
  -3  13   1    46376.13    47305.96    409.31 o 
  -2  13   1     5420.72     5199.13    226.39 o 
  -1  13   1    11066.20    11182.87    237.94 o 
   0  13   1   101628.24    99347.15    916.14 o 
   1  13   1      753.34      890.63    120.25 o 
   2  13   1       17.58      161.11    108.59 o 
   3  13   1    11839.69    12176.62    217.10 o 
   4  13   1     6055.78     6153.02    167.84 o 
   5  13   1      984.53      863.35    116.13 o 
   6  13   1     2789.06     3138.93    144.16 o 
   7  13   1    11124.77    11102.74    233.55 o 
   8  13   1    17200.14    17023.12    320.26 o 
   9  13   1     9562.05     9164.78    236.90 o 
  10  13   1    18860.95    18190.39    346.89 o 
  11  13   1     5148.96     5393.72    200.77 o 
  12  13   1    15071.23    14747.15    300.35 o 
  13  13   1     1508.27     1207.31    158.56 o 
  14  13   1      230.68      123.01    145.71 o 
 -14  14   1     1867.90     1626.02    167.39 o 
 -13  14   1      510.02      585.71    148.94 o 
 -12  14   1      702.44      586.20    146.92 o 
 -11  14   1    48986.27    47002.47    567.73 o 
 -10  14   1      424.51      421.26    136.81 o 
  -9  14   1       36.80      -58.16    126.49 o 
  -8  14   1     2345.63     2203.55    161.11 o 
  -7  14   1     3729.95     3699.95    173.61 o 
  -6  14   1    71907.67    70301.92    724.12 o 
  -5  14   1    60219.04    58745.76    582.03 o 
  -4  14   1    26904.43    26296.92    308.93 o 
  -3  14   1     1307.80     1512.64    100.34 o 
  -2  14   1      183.77      357.68    101.60 o 
  -1  14   1    11478.02    10929.86    251.99 o 
   0  14   1    11313.01    11521.42    239.41 o 
   1  14   1    68567.30    68734.32    643.17 o 
   2  14   1      607.77      700.48    112.60 o 
   3  14   1    36288.97    35554.64    351.52 o 
   4  14   1    30801.23    31983.06    356.46 o 
   5  14   1    52406.52    51676.16    493.83 o 
   6  14   1     9717.24     9528.54    232.41 o 
   7  14   1     9953.63     9616.70    218.80 o 
   8  14   1    16998.44    16428.02    303.21 o 
   9  14   1       28.24      187.10    130.64 o 
  10  14   1     5364.94     5574.12    200.83 o 
  11  14   1    24302.28    23426.82    366.84 o 
  12  14   1     5605.73     5401.67    206.56 o 
  13  14   1      898.52      723.72    155.42 o 
  14  14   1     1983.77     2162.19    177.69 o 
 -14  15   1       30.60      208.02    151.93 o 
 -13  15   1      159.96      333.76    148.06 o 
 -12  15   1      641.24      754.08    149.88 o 
 -11  15   1     4788.03     5056.89    197.86 o 
 -10  15   1      851.01     1063.65    160.13 o 
  -9  15   1      424.84      327.56    135.41 o 
  -8  15   1     1301.06     1344.81    152.35 o 
  -7  15   1     2536.16     2729.88    166.76 o 
  -6  15   1    11538.96    11206.22    256.80 o 
  -5  15   1   157846.84   154715.19   1272.70 o 
  -4  15   1    11826.43    11645.72    217.65 o 
  -3  15   1    12485.82    12542.29    208.79 o 
  -2  15   1    55923.75    54523.52    471.36 o 
  -1  15   1    37165.38    36876.54    425.55 o 
   0  15   1    17179.44    16820.22    287.91 o 
   1  15   1    88519.44    88076.36    731.02 o 
   2  15   1    39243.82    39542.49    486.26 o 
   3  15   1    25571.46    25967.06    412.79 o 
   4  15   1     9967.41    10142.91    194.11 o 
   5  15   1    92455.78    90792.51    763.11 o 
   6  15   1    18120.85    17644.31    278.62 o 
   7  15   1     2047.54     2232.81    163.19 o 
   8  15   1    18250.18    17277.89    339.42 o 
   9  15   1    10451.57    10588.46    277.14 o 
  10  15   1     6517.99     6079.52    210.68 o 
  11  15   1      484.28      282.86    143.28 o 
  12  15   1     3928.35     3815.21    191.27 o 
  13  15   1       51.97      106.06    145.87 o 
  14  15   1     6986.19     7014.29    236.24 o 
 -14  16   1    14193.50    15035.01    319.02 o 
 -13  16   1     1974.53     2071.68    174.06 o 
 -12  16   1     3455.46     3512.78    185.57 o 
 -11  16   1     1769.56     1913.49    169.36 o 
 -10  16   1       40.44      119.79    138.02 o 
  -9  16   1     4103.97     3905.23    181.50 o 
  -8  16   1    11846.37    10811.68    259.40 o 
  -7  16   1     1723.86     1575.93    163.30 o 
  -6  16   1       54.12      192.50    134.90 o 
  -5  16   1     7067.56     6905.42    204.68 o 
  -4  16   1      802.88      815.19    156.45 o 
  -3  16   1    59656.03    58748.94    502.43 o 
  -2  16   1      134.51      456.90    102.88 o 
  -1  16   1     1921.39     2112.80    133.77 o 
   0  16   1    11107.78    10934.73    253.00 o 
   1  16   1    13811.61    14480.21    253.42 o 
   2  16   1    81722.58    82111.88    653.44 o 
   3  16   1     9110.77     9294.87    269.52 o 
   4  16   1      384.65      589.83    146.98 o 
   5  16   1      180.49      127.54    127.28 o 
   6  16   1     5466.55     5399.90    219.41 o 
   7  16   1     1165.01     1086.84    167.17 o 
   8  16   1    24975.96    24086.16    363.45 o 
   9  16   1    13903.21    13886.47    291.59 o 
  10  16   1     2416.76     2411.20    171.83 o 
  11  16   1      806.91      777.83    152.46 o 
  12  16   1     2566.86     2738.61    178.95 o 
  13  16   1    11604.71    11576.12    285.56 o 
 -14  17   1      996.03      874.28    166.12 o 
 -13  17   1     4647.28     4727.63    207.81 o 
 -12  17   1    16234.62    16315.74    319.76 o 
 -11  17   1     1613.23     1474.72    165.92 o 
 -10  17   1     1061.94      964.20    153.18 o 
  -9  17   1     4782.13     4702.13    189.98 o 
  -8  17   1     1851.00     2049.88    160.24 o 
  -7  17   1       73.15      -92.75    140.33 o 
  -6  17   1      117.69       21.26    136.69 o 
  -5  17   1      358.30      340.31    135.52 o 
  -4  17   1      286.61      390.96    113.72 o 
  -3  17   1   135127.38   133456.58    981.17 o 
  -2  17   1     7562.05     7664.02    179.84 o 
  -1  17   1     9027.74     8938.33    215.33 o 
   0  17   1    24183.80    25279.17    303.63 o 
   1  17   1    29244.49    29696.09    330.34 o 
   2  17   1      235.78      350.29    119.35 o 
   3  17   1     4397.72     4713.64    149.73 o 
   4  17   1      863.79     1097.34    111.76 o 
   5  17   1     1540.75     1479.35    132.11 o 
   6  17   1     3925.22     3618.76    182.24 o 
   7  17   1    55206.69    51540.95    562.93 o 
   8  17   1      541.69      628.02    153.10 o 
   9  17   1     2346.30     2355.41    169.66 o 
  10  17   1     4353.68     4503.42    246.47 o 
  11  17   1    36491.32    35029.68    460.05 o 
  12  17   1        8.70      -80.44    142.13 o 
  13  17   1     2540.63     2603.15    185.16 o 
 -14  18   1     3768.20     3772.05    203.43 o 
 -13  18   1     2035.54     2189.26    181.68 o 
 -12  18   1     3210.39     2993.52    184.62 o 
 -11  18   1     4474.01     4043.06    196.36 o 
 -10  18   1    11624.23    10382.83    389.28 o 
  -9  18   1     1118.63      971.48    154.07 o 
  -8  18   1     7829.57     7172.24    266.55 o 
  -7  18   1    39663.48    38305.68    468.88 o 
  -6  18   1    17950.90    17516.44    326.05 o 
  -5  18   1       11.89      142.85    139.76 o 
  -4  18   1     1441.59     1580.69    145.15 o 
  -3  18   1    53773.48    54102.43    485.66 o 
  -2  18   1    11740.84    11922.55    222.75 o 
  -1  18   1     4892.16     5259.46    142.94 o 
   0  18   1    60978.70    59676.08    521.11 o 
   1  18   1     4113.42     4197.76    150.42 o 
   2  18   1    17848.80    17936.40    263.36 o 
   3  18   1     6335.25     6448.31    170.22 o 
   4  18   1      261.87      234.75    107.68 o 
   5  18   1    12841.35    12859.82    280.06 o 
   6  18   1       37.77      -68.96    138.96 o 
   7  18   1    21268.57    20536.15    340.17 o 
   8  18   1     8421.01     7801.16    249.72 o 
   9  18   1    12607.10    12188.96    278.90 o 
  10  18   1     4441.79     4356.65    215.05 o 
  11  18   1     1580.43     1733.73    189.24 o 
  12  18   1     3767.48     3495.14    192.37 o 
  13  18   1     4372.39     4492.38    209.03 o 
 -13  19   1     6430.97     6332.04    229.75 o 
 -12  19   1      345.91      578.44    159.84 o 
 -11  19   1     3816.20     3797.39    196.20 o 
 -10  19   1     1700.73     1366.69    168.75 o 
  -9  19   1      562.49      279.76    141.78 o 
  -8  19   1     8925.41     8220.60    236.21 o 
  -7  19   1       19.03      209.47    138.45 o 
  -6  19   1     3362.89     3280.28    180.86 o 
  -5  19   1     6212.55     6151.90    205.00 o 
  -4  19   1     9664.50     9331.35    219.87 o 
  -3  19   1     6613.88     7145.91    179.79 o 
  -2  19   1      536.82      719.50    120.53 o 
  -1  19   1      144.15      388.74    121.13 o 
   0  19   1     1020.53     1604.43    139.90 o 
   1  19   1    28736.05    28625.46    311.85 o 
   2  19   1    36586.86    36318.26    426.58 o 
   3  19   1     5504.44     5374.88    208.95 o 
   4  19   1    19265.53    18399.88    264.97 o 
   5  19   1    81096.77    77696.36    750.54 o 
   6  19   1        3.29     -262.87    131.44 o 
   7  19   1     6082.64     5873.37    206.41 o 
   8  19   1       11.52      -77.39    136.25 o 
   9  19   1     9075.13     9334.60    248.76 o 
  10  19   1     4618.60     4949.40    203.74 o 
  11  19   1     1112.73     1134.81    159.06 o 
  12  19   1      144.80      170.99    171.59 o 
  13  19   1      255.69      312.51    164.38 o 
 -13  20   1     8112.89     8289.61    251.12 o 
 -12  20   1      274.61      292.83    155.08 o 
 -11  20   1     6211.57     5815.94    219.47 o 
 -10  20   1    16280.01    15560.67    316.42 o 
  -9  20   1       39.27      125.55    141.08 o 
  -8  20   1      539.15      465.74    143.45 o 
  -7  20   1      759.29      626.73    147.08 o 
  -6  20   1    34749.04    33605.10    437.68 o 
  -5  20   1      176.57      325.89    144.88 o 
  -4  20   1     9872.39     9401.85    223.97 o 
  -3  20   1    27492.28    27007.06    324.16 o 
  -2  20   1     5220.75     5344.08    150.62 o 
  -1  20   1     4011.97     4303.63    145.88 o 
   0  20   1     6773.68     7093.80    159.97 o 
   1  20   1     4317.14     4721.75    146.55 o 
   2  20   1       36.30      329.45    119.59 o 
   3  20   1     1777.09     1768.12    136.56 o 
   4  20   1    15425.70    14744.27    263.35 o 
   5  20   1    12315.06    12199.15    278.98 o 
   6  20   1    39960.55    38267.27    473.95 o 
   7  20   1     4523.72     4524.82    193.44 o 
   8  20   1     5805.06     5657.12    212.43 o 
   9  20   1    48090.29    45980.24    542.34 o 
  10  20   1       94.43     -107.17    159.63 o 
  11  20   1      630.93      549.91    153.80 o 
  12  20   1     1901.57     1982.22    179.96 o 
 -13  21   1      245.64      130.73    197.98 o 
 -12  21   1        9.52      -61.26    150.36 o 
 -11  21   1      358.23      444.98    153.52 o 
 -10  21   1     2802.63     2766.36    198.15 o 
  -9  21   1     2093.67     1905.75    170.19 o 
  -8  21   1    74723.20    71393.20    725.27 o 
  -7  21   1     5258.28     5009.37    200.29 o 
  -6  21   1     1140.38     1009.63    151.99 o 
  -5  21   1     5522.85     5465.47    200.15 o 
  -4  21   1     1211.81     1073.06    139.83 o 
  -3  21   1   106727.67   105339.94    825.77 o 
  -2  21   1      249.38      401.71    115.81 o 
  -1  21   1    14534.54    14793.23    237.64 o 
   0  21   1    14324.77    14223.33    219.89 o 
   1  21   1      468.84      381.79    115.20 o 
   2  21   1     2499.50     2799.46    135.70 o 
   3  21   1    31676.97    30879.08    361.51 o 
   4  21   1    32415.70    31226.94    421.45 o 
   5  21   1      842.56      893.54    155.71 o 
   6  21   1       77.13       51.32    141.52 o 
   7  21   1    20216.35    19581.06    342.14 o 
   8  21   1      415.94      418.95    142.84 o 
   9  21   1     2596.36     2346.48    202.30 o 
  10  21   1      355.80      366.60    152.23 o 
  11  21   1     1777.41     1832.28    175.38 o 
  12  21   1     1845.37     1843.95    178.09 o 
 -13  22   1     5443.32     5364.82    225.85 o 
 -12  22   1      875.59      877.64    168.54 o 
 -11  22   1      363.83      527.86    158.24 o 
 -10  22   1     1055.75     1057.36    163.56 o 
  -9  22   1     5592.85     5352.93    210.87 o 
  -8  22   1     5455.28     5754.94    215.81 o 
  -7  22   1      893.37     1130.14    156.00 o 
  -6  22   1        6.08       93.71    138.21 o 
  -5  22   1    27923.77    26502.33    545.77 o 
  -4  22   1       35.88       36.35    126.34 o 
  -3  22   1     6927.84     7619.87    271.52 o 
  -2  22   1      156.11      130.60    120.26 o 
  -1  22   1    26616.49    27037.78    315.78 o 
   0  22   1    50920.33    50968.73    430.09 o 
   1  22   1    14303.66    14115.58    223.11 o 
   2  22   1     1052.15      912.32    122.47 o 
   3  22   1    31561.50    30942.69    388.56 o 
   4  22   1     1075.81     1104.63    152.90 o 
   5  22   1     9975.98     9508.87    252.30 o 
   6  22   1     1036.28      754.89    157.39 o 
   7  22   1     4608.29     4252.42    197.49 o 
   8  22   1    18278.66    16973.94    327.84 o 
   9  22   1     4901.65     5301.63    214.37 o 
  10  22   1     4982.43     4930.31    304.20 o 
  11  22   1     4299.58     4048.05    204.26 o 
  12  22   1    13066.46    12314.78    297.83 o 
 -12  23   1       13.41       14.17    154.65 o 
 -11  23   1     5906.31     5612.63    224.40 o 
 -10  23   1    11658.33    11537.61    286.80 o 
  -9  23   1    10565.21     9538.68    262.45 o 
  -8  23   1      844.08      932.13    159.37 o 
  -7  23   1       22.32      -24.02    141.31 o 
  -6  23   1    19057.18    18266.79    333.12 o 
  -5  23   1    21323.35    20505.58    347.11 o 
  -4  23   1      637.57      702.56    130.64 o 
  -3  23   1     7995.72     7943.54    207.79 o 
  -2  23   1    41873.20    42394.78    424.92 o 
  -1  23   1    14413.89    15146.58    253.34 o 
   1  23   1       16.98      132.96    113.41 o 
   2  23   1       56.18      -11.76    109.52 o 
   3  23   1     4714.19     4885.00    179.00 o 
   4  23   1      450.90      395.66    144.04 o 
   5  23   1     8256.87     7604.38    230.53 o 
   6  23   1     8240.45     7951.83    236.58 o 
   7  23   1      436.03      422.70    150.00 o 
   8  23   1     6464.43     6532.16    225.90 o 
   9  23   1    20282.26    19637.40    350.28 o 
  10  23   1      213.56      -79.34    145.01 o 
  11  23   1     7688.88     7589.43    301.58 o 
 -12  24   1     1047.86      647.99    203.30 o 
 -11  24   1     8493.53     8099.18    255.48 o 
 -10  24   1     5886.96     5870.96    225.91 o 
  -9  24   1    21954.62    20822.20    381.73 o 
  -8  24   1      857.97      677.09    156.72 o 
  -7  24   1     7464.62     7000.27    228.14 o 
  -6  24   1    13737.81    13005.78    294.49 o 
  -5  24   1     5203.10     5455.78    235.92 o 
  -4  24   1     2971.97     2822.70    192.76 o 
  -3  24   1     7985.54     8311.74    221.78 o 
  -1  24   1    16944.12    17841.06    264.93 o 
   0  24   1    60592.55    61248.21    491.79 o 
   1  24   1     1182.93     1161.33    120.90 o 
   2  24   1     3889.40     4061.24    145.88 o 
   3  24   1       12.32      138.10    124.33 o 
   4  24   1     7112.56     7051.99    225.53 o 
   5  24   1    52794.31    50710.44    573.31 o 
   6  24   1      103.84      199.44    152.23 o 
   7  24   1      557.19      450.90    151.91 o 
   8  24   1    16373.19    16119.63    323.21 o 
   9  24   1     1162.29      934.37    162.24 o 
  10  24   1      422.78      192.83    156.82 o 
  11  24   1      520.65      621.02    165.31 o 
 -11  25   1     3470.10     3495.83    206.25 o 
 -10  25   1     1200.24      947.67    166.54 o 
  -9  25   1      288.27      161.83    153.76 o 
  -8  25   1     6811.38     6601.53    229.82 o 
  -7  25   1    11163.17    10916.39    279.55 o 
  -6  25   1     5327.32     5540.82    242.95 o 
  -5  25   1      986.75      829.83    161.57 o 
  -4  25   1    16490.41    15530.79    311.49 o 
  -3  25   1      967.15     1237.75    145.52 o 
  -2  25   1       68.02      109.65    119.98 o 
  -1  25   1    40901.20    41995.30    407.47 o 
   1  25   1     5141.22     5215.34    180.39 o 
   2  25   1     7204.35     6921.85    202.23 o 
   3  25   1     2320.30     2304.77    182.72 o 
   4  25   1     7274.86     7447.40    246.97 o 
   5  25   1     1950.60     2245.34    174.81 o 
   6  25   1     4111.86     3848.26    197.84 o 
   7  25   1     1791.41     1598.07    171.61 o 
   8  25   1    19307.57    18130.91    340.12 o 
   9  25   1     1111.20      908.07    164.20 o 
  10  25   1      145.66      111.03    154.09 o 
  11  25   1    10418.86     9748.89    275.28 o 
 -11  26   1        1.45     -111.00    157.63 o 
 -10  26   1     5797.27     5865.14    251.99 o 
  -9  26   1     3719.90     3693.07    203.71 o 
  -8  26   1      119.23      -99.36    151.62 o 
  -7  26   1    13771.67    13528.23    321.26 o 
  -6  26   1      514.75      578.48    161.57 o 
  -5  26   1      302.40      161.33    147.71 o 
  -4  26   1    10538.58    10843.11    276.73 o 
  -3  26   1     6073.80     6062.57    196.78 o 
  -2  26   1     5181.65     5494.60    172.86 o 
  -1  26   1     2526.77     3024.82    141.51 o 
   0  26   1     6792.60     7168.04    274.83 o 
   1  26   1      960.44      995.95    123.67 o 
   2  26   1    21358.05    21254.03    377.90 o 
   3  26   1    28178.72    27153.24    404.03 o 
   4  26   1     4843.20     4682.35    230.85 o 
   5  26   1      366.01      309.36    154.47 o 
   6  26   1       83.00       24.88    203.96 o 
   7  26   1     3766.58     3191.61    195.27 o 
   8  26   1    13672.66    12197.98    294.05 o 
   9  26   1     1382.67     1343.72    178.15 o 
  10  26   1      352.85      280.18    159.14 o 
 -11  27   1     3156.53     2936.04    201.96 o 
 -10  27   1       19.07      -86.18    158.65 o 
  -9  27   1     4657.76     4345.75    257.51 o 
  -8  27   1       79.86      -99.12    152.20 o 
  -7  27   1     4384.98     3961.45    202.33 o 
  -6  27   1    20338.48    19496.77    352.39 o 
  -5  27   1     6177.14     6031.90    222.06 o 
  -4  27   1     6571.60     6576.61    227.09 o 
  -3  27   1     5604.68     5955.25    214.99 o 
  -2  27   1     4892.47     5187.39    189.80 o 
  -1  27   1     7401.24     7869.43    199.20 o 
   0  27   1     1104.81     1234.31    137.69 o 
   1  27   1    30428.82    29788.78    354.31 o 
   2  27   1     2276.22     2805.06    163.82 o 
   3  27   1    13015.37    13602.65    294.25 o 
   4  27   1     3348.49     3332.24    188.66 o 
   5  27   1     2331.28     2471.34    183.34 o 
   6  27   1    26077.45    25071.25    395.96 o 
   7  27   1     5839.45     5720.96    224.03 o 
   8  27   1       16.03      -99.39    153.84 o 
   9  27   1       14.74     -299.94    149.97 o 
  10  27   1    13070.63    13276.69    320.04 o 
 -10  28   1     1842.21     1771.51    185.84 o 
  -9  28   1      354.29      147.73    158.99 o 
  -8  28   1     5192.68     4810.85    216.99 o 
  -7  28   1       94.29       35.61    153.90 o 
  -6  28   1       93.33      109.62    153.31 o 
  -5  28   1     1898.60     1779.11    174.99 o 
  -4  28   1     1002.71     1153.36    167.46 o 
  -3  28   1      208.76      199.45    153.58 o 
  -2  28   1      350.97      226.12    138.39 o 
  -1  28   1     1615.43     1668.07    143.22 o 
   0  28   1    18300.78    17876.02    288.80 o 
   1  28   1     9751.00    10395.11    225.94 o 
   2  28   1       36.49     -179.16    143.27 o 
   3  28   1     6433.95     6810.43    228.21 o 
   4  28   1     3589.97     3610.10    193.56 o 
   5  28   1       16.35      -57.07    150.68 o 
   6  28   1     3998.34     3863.26    212.23 o 
   7  28   1      465.26      323.49    158.55 o 
   8  28   1        1.92     -225.28    151.62 o 
   9  28   1      110.06      299.83    162.74 o 
 -10  29   1     1394.74     1282.76    181.42 o 
  -9  29   1      746.46      496.24    166.80 o 
  -8  29   1     6146.73     6377.95    235.90 o 
  -7  29   1      459.64      446.64    161.04 o 
  -6  29   1     3946.02     4094.00    206.23 o 
  -5  29   1    19729.02    18815.52    348.93 o 
  -4  29   1     1651.88     1752.21    186.74 o 
  -3  29   1    13400.20    13032.05    298.25 o 
  -2  29   1     2334.89     2272.43    166.57 o 
  -1  29   1      152.82      137.63    137.30 o 
   0  29   1    26397.43    26902.11    389.28 o 
   1  29   1    28643.04    28364.99    416.08 o 
   2  29   1      304.60      239.79    148.83 o 
   3  29   1       32.34     -137.19    150.38 o 
   4  29   1        8.41     -144.93    156.26 o 
   5  29   1      139.50      182.02    157.87 o 
   6  29   1     1392.01     1273.59    173.51 o 
   7  29   1    10249.41    10096.99    276.83 o 
   8  29   1       98.40       35.81    173.31 o 
   9  29   1     6245.94     5618.60    283.94 o 
  -9  30   1     1518.55     1626.62    206.81 o 
  -8  30   1    20660.46    20759.37    393.05 o 
  -7  30   1    12309.29    11542.24    296.87 o 
  -6  30   1      159.27        9.96    155.68 o 
  -5  30   1    16438.31    16152.31    332.71 o 
  -4  30   1     5551.03     5541.00    220.65 o 
  -3  30   1     2520.26     2634.98    185.29 o 
  -2  30   1     1476.08     1545.07    171.80 o 
  -1  30   1     2491.82     2630.00    191.77 o 
   0  30   1     4254.88     4806.72    199.54 o 
   1  30   1     4035.71     4842.96    228.08 o 
   2  30   1    50609.46    50780.54    575.01 o 
   3  30   1     6563.13     7070.39    291.19 o 
   4  30   1     3121.28     2774.32    190.36 o 
   5  30   1     6300.97     6328.05    231.55 o 
   6  30   1     7249.55     6778.74    239.26 o 
   7  30   1     9014.99     8947.77    262.95 o 
   8  30   1     3504.83     3855.17    239.44 o 
  -8  31   1     9780.81     9827.02    313.14 o 
  -7  31   1      313.81      276.16    167.29 o 
  -6  31   1    10287.85    10091.05    278.17 o 
  -5  31   1     7611.66     7754.48    273.73 o 
  -4  31   1      122.83      247.49    161.44 o 
  -3  31   1     6594.28     6325.74    227.13 o 
  -2  31   1     3104.56     3189.25    235.16 o 
  -1  31   1        0.84      -55.90    140.84 o 
   0  31   1      397.38      685.44    153.90 o 
   1  31   1       85.64      178.77    194.69 o 
   2  31   1     5415.39     6525.00    355.14 o 
   3  31   1    11438.59    11538.91    287.31 o 
   4  31   1     3747.90     3986.88    206.78 o 
   5  31   1     5065.51     4810.87    217.77 o 
   6  31   1     9768.44     9473.98    273.13 o 
   7  31   1      100.03      -12.14    154.81 o 
   8  31   1      567.47      485.58    170.64 o 
  -8  32   1     3020.43     2694.62    201.01 o 
  -7  32   1     8596.59     8652.39    300.04 o 
  -6  32   1      946.64     1214.90    184.88 o 
  -5  32   1     3600.49     3568.95    208.82 o 
  -4  32   1    15528.86    16015.75    329.70 o 
  -3  32   1     5696.20     5812.30    276.09 o 
  -2  32   1      846.58      680.00    201.80 o 
  -1  32   1       77.92       11.55    213.21 o 
   0  32   1     7731.33     7826.87    267.66 o 
   1  32   1        2.41     -368.08    184.04 o 
   2  32   1    33616.52    33867.11    545.76 o 
   3  32   1    31616.93    32140.43    604.91 o 
   4  32   1     2907.71     3083.07    198.07 o 
   5  32   1     1062.47     1183.64    181.31 o 
   6  32   1       26.70       27.18    163.60 o 
   7  32   1       19.25       87.93    165.22 o 
  -7  33   1     1771.36     1770.75    259.18 o 
  -6  33   1     1328.78     1188.36    185.27 o 
  -5  33   1     1627.14     1472.23    186.74 o 
  -4  33   1       21.19      180.88    166.88 o 
  -3  33   1     3993.55     4281.32    233.37 o 
  -2  33   1     3691.48     3987.18    245.05 o 
  -1  33   1    38793.38    40081.83    653.23 o 
   0  33   1    18473.19    20033.59    385.71 o 
   1  33   1       92.45      347.39    198.51 o 
   2  33   1     7279.02     8034.36    300.46 o 
   3  33   1     6811.45     7765.99    247.24 o 
   4  33   1     9139.08     9289.19    272.30 o 
   5  33   1       30.05     -227.22    162.54 o 
   6  33   1      451.04      -68.75    168.10 o 
  -6  34   1     2012.56     1837.36    193.97 o 
  -5  34   1     1360.02     1442.19    188.76 o 
  -4  34   1     1300.11      876.96    179.17 o 
  -3  34   1      581.91      422.72    201.78 o 
  -2  34   1     2513.06     2661.80    263.71 o 
  -1  34   1     2964.74     3788.23    259.82 o 
   0  34   1     6961.73     7104.48    285.75 o 
   1  34   1     3724.77     3995.41    250.72 o 
   2  34   1       24.82      262.11    202.67 o 
   3  34   1        9.37      100.94    201.87 o 
   4  34   1     3482.09     3699.39    213.09 o 
   5  34   1      346.79      152.58    197.64 o 
  -5  35   1     5213.49     5407.96    237.49 o 
  -4  35   1      705.43      408.03    185.85 o 
  -3  35   1     2913.32     2741.14    239.31 o 
  -2  35   1       26.73       16.50    193.30 o 
  -1  35   1     4089.56     5186.08    261.51 o 
   0  35   1     1019.27     1676.22    341.98 o 
   1  35   1     1962.90     2009.17    226.85 o 
   2  35   1     4490.72     4616.50    265.90 o 
   3  35   1     7048.39     8130.03    323.99 o 
   4  35   1       21.72       -5.57    180.70 o 
  -3  36   1     1741.22     2184.91    232.36 o 
  -2  36   1     4193.87     4564.42    274.01 o 
  -1  36   1     2120.39     2804.30    261.26 o 
   0  36   1     1460.19     1826.50    321.50 o 
   1  36   1      565.80      824.34    213.24 o 
   2  36   1       57.60       48.44    201.39 o 
   3  36   1    30839.46    31854.44    612.16 o 
 -16   0   2    38988.02    40177.50   1365.29 o 
 -14   0   2     1128.56     1400.64    230.03 o 
 -12   0   2    23798.29    24005.58    431.70 o 
 -10   0   2    25594.25    25860.11    376.76 o 
  -8   0   2    77330.59    77684.69    875.26 o 
  -6   0   2       17.71      436.29    250.59 o 
  -4   0   2   915055.12   923901.44  13375.05 o 
  -2   0   2      157.08      422.81     81.64 o 
   0   0   2     1703.45     2252.68    131.82 o 
   2   0   2    20486.12    21707.19    420.11 o 
   4   0   2   103743.23   112822.12   1534.72 o 
   6   0   2    48378.19    47104.98    592.87 o 
   8   0   2      954.01     1308.42    138.71 o 
  10   0   2     2414.45     2739.41    165.23 o 
  12   0   2    21165.34    21181.44    551.84 o 
  14   0   2      854.37      539.62    199.13 o 
 -16   1   2    10511.91    10905.28    360.96 o 
 -15   1   2     1754.52     1772.21    162.75 o 
 -14   1   2     8882.06     9213.53    239.14 o 
 -13   1   2      107.58      287.49    134.01 o 
 -12   1   2      222.87      256.62    117.29 o 
 -11   1   2       21.33       83.46     94.31 o 
 -10   1   2    25315.23    25408.68    264.99 o 
  -9   1   2    99717.72   100520.44    729.07 o 
  -8   1   2    19346.24    19322.69    245.47 o 
  -7   1   2    23389.02    24203.19    313.25 o 
  -6   1   2    32438.36    29161.23    386.77 o 
  -5   1   2    57767.39    54146.34    642.58 o 
  -4   1   2     1543.04     1727.80    141.15 o 
  -3   1   2    37244.75    37331.38    408.55 o 
  -2   1   2    74507.21    80396.27    741.69 o 
  -1   1   2     1008.33     1385.48     58.73 o 
   0   1   2      292.62      461.37     52.64 o 
   1   1   2    56536.64    62027.96    596.95 o 
   2   1   2   275822.41   285257.03   2753.55 o 
   3   1   2   210054.08   207340.28   1857.09 o 
   4   1   2     8381.63     8304.77    210.54 o 
   5   1   2     1040.64     1402.53    129.77 o 
   6   1   2    69446.56    69142.28    558.38 o 
   7   1   2    22940.76    22272.42    265.65 o 
   8   1   2     6294.19     6727.24    151.63 o 
   9   1   2     8130.50     7765.19    164.52 o 
  10   1   2        5.46      -24.68     94.07 o 
  11   1   2       11.11     -193.79    114.35 o 
  12   1   2      211.12      303.34    149.04 o 
  13   1   2    22475.16    22817.46    353.53 o 
  14   1   2     8420.71     9121.87    244.30 o 
 -16   2   2     2701.04     2436.49    210.76 o 
 -15   2   2       33.24     -268.48    158.92 o 
 -14   2   2     1234.26     1207.34    181.21 o 
 -13   2   2    21251.87    21415.29    313.29 o 
 -12   2   2     7207.08     7575.82    184.34 o 
 -11   2   2     9260.23     9119.88    182.72 o 
 -10   2   2     1664.14     1781.85    112.78 o 
  -9   2   2    72447.74    71521.50    553.73 o 
  -8   2   2    36468.59    36559.78    380.64 o 
  -7   2   2    19659.75    20346.51    261.29 o 
  -6   2   2     5149.12     5405.11    144.84 o 
  -5   2   2   177880.06   173219.12   1574.90 o 
  -4   2   2    10496.54     9773.65    257.20 o 
  -3   2   2    59557.32    59397.73    587.89 o 
  -1   2   2     5039.19     5581.04    235.11 o 
   0   2   2     1974.90     1935.41     71.65 o 
   1   2   2    25069.76    26552.78    307.27 o 
   2   2   2   607415.31   621734.56   5439.13 o 
   3   2   2   107724.46   107452.32   1136.50 o 
   4   2   2    20821.38    21984.91    323.62 o 
   5   2   2    29670.65    30262.86    375.74 o 
   6   2   2    28385.84    29062.63    305.45 o 
   7   2   2    20994.03    20914.45    247.07 o 
   8   2   2     4032.89     4189.87    140.74 o 
   9   2   2    27669.98    27631.07    303.37 o 
  10   2   2      111.79      181.96     95.19 o 
  11   2   2      228.09      150.31    107.67 o 
  12   2   2    23436.04    23252.55    350.86 o 
  13   2   2    12835.67    12781.80    273.62 o 
  14   2   2     7321.79     7428.12    220.51 o 
 -16   3   2       55.42      -89.80    176.27 o 
 -15   3   2    12563.25    12488.42    333.59 o 
 -14   3   2       25.01     -185.49    147.82 o 
 -13   3   2    16804.52    17227.77    369.19 o 
 -12   3   2    21305.34    20952.23    281.01 o 
 -11   3   2    16167.94    16046.29    228.14 o 
 -10   3   2     1981.11     2225.75    117.06 o 
  -9   3   2    28059.28    28852.31    296.74 o 
  -8   3   2    29875.10    29330.74    308.54 o 
  -7   3   2    17754.57    18165.58    249.84 o 
  -6   3   2     4632.46     5184.70    150.57 o 
  -5   3   2    11482.30    10472.88    206.98 o 
  -4   3   2     5463.80     5815.27    157.65 o 
  -3   3   2    18568.64    19405.95    264.41 o 
  -2   3   2    25580.85    28175.29    331.82 o 
   0   3   2    10275.63    10949.92    175.53 o 
   1   3   2     1268.02     1950.18    102.59 o 
   2   3   2   159128.03   163124.12   1471.07 o 
   3   3   2    16207.06    18617.80    346.53 o 
   4   3   2    10858.93    11923.74    278.69 o 
   5   3   2    34875.82    36104.85    420.45 o 
   6   3   2    51204.52    51689.51    445.87 o 
   7   3   2    14225.70    13900.01    227.48 o 
   8   3   2       42.36      163.40    100.84 o 
   9   3   2     2207.53     2581.28    123.38 o 
  10   3   2     3608.91     3691.62    142.55 o 
  11   3   2     2297.82     2272.29    129.53 o 
  12   3   2     6189.08     6134.79    188.06 o 
  13   3   2     8810.73     8896.93    237.78 o 
  14   3   2     1045.03      994.41    169.74 o 
 -16   4   2        4.74      -20.89    177.93 o 
 -15   4   2    17367.41    17958.73    406.64 o 
 -14   4   2     4865.54     4982.02    234.06 o 
 -13   4   2      132.92      144.00    119.58 o 
 -12   4   2    38600.83    39833.23    405.86 o 
 -11   4   2     9841.94     9518.84    216.86 o 
 -10   4   2      960.43      848.57    103.38 o 
  -9   4   2    18216.82    18035.69    249.39 o 
  -8   4   2       66.50      142.18     89.21 o 
  -7   4   2    63359.18    62750.94    583.54 o 
  -6   4   2    15650.61    15561.13    229.61 o 
  -5   4   2     4051.33     4511.50    143.87 o 
  -4   4   2    96960.73    98835.56    959.31 o 
  -3   4   2    34954.39    35247.75    454.20 o 
  -2   4   2     2427.29     2553.90    135.47 o 
  -1   4   2    29554.55    32139.18    351.51 o 
   0   4   2   248463.28   263116.72   2293.83 o 
   1   4   2      926.47     1170.31    105.25 o 
   2   4   2    17905.98    18061.16    270.49 o 
   3   4   2   190413.31   186699.19   1688.91 o 
   4   4   2    20858.31    20637.99    312.64 o 
   5   4   2   163418.91   163751.31   1343.79 o 
   6   4   2    20131.81    20181.60    277.34 o 
   7   4   2    12279.99    12625.19    213.62 o 
   8   4   2    58383.96    57803.02    507.22 o 
   9   4   2     2739.41     2686.67    135.71 o 
  10   4   2     8420.51     8568.44    192.64 o 
  11   4   2     9645.04     9339.52    223.85 o 
  12   4   2     6588.14     6738.96    251.64 o 
  13   4   2      372.65      337.94    142.06 o 
  14   4   2    14700.18    14470.08    352.33 o 
 -16   5   2     5991.90     6447.35    279.05 o 
 -15   5   2       13.84      -91.93    170.80 o 
 -14   5   2     5819.79     5918.03    227.18 o 
 -13   5   2      907.59      884.99    129.36 o 
 -12   5   2      240.46      389.97    119.39 o 
 -11   5   2    26441.98    26148.31    310.34 o 
 -10   5   2    14189.09    14336.92    215.67 o 
  -9   5   2    21664.86    21799.12    270.87 o 
  -8   5   2    19675.71    19568.18    249.30 o 
  -7   5   2    59557.22    59898.29    547.53 o 
  -6   5   2    53345.15    51828.36    457.22 o 
  -5   5   2     1080.91      962.56    112.61 o 
  -4   5   2     1250.21     1746.00    114.04 o 
  -3   5   2    51780.50    51503.02    482.54 o 
  -2   5   2    13875.18    15443.57    207.81 o 
  -1   5   2    61667.04    66897.05    654.98 o 
   0   5   2     6516.50     7207.59    237.58 o 
   1   5   2    26569.12    25791.38    364.88 o 
   2   5   2    47295.53    47918.65    518.40 o 
   3   5   2    28243.75    27851.11    388.33 o 
   4   5   2    70628.57    72743.15    754.07 o 
   5   5   2   299895.09   296892.03   2227.24 o 
   6   5   2   114871.29   114030.61    843.64 o 
   7   5   2     3398.17     3730.92    162.33 o 
   8   5   2     3433.07     3458.95    130.46 o 
   9   5   2    11793.90    11502.62    203.98 o 
  10   5   2    52093.21    51284.60    479.12 o 
  11   5   2    11043.53    10709.54    217.70 o 
  12   5   2     4418.56     4451.29    158.03 o 
  13   5   2     3887.15     3876.26    204.07 o 
  14   5   2     1169.45     1197.69    220.46 o 
 -16   6   2     8806.35     8938.18    303.92 o 
 -15   6   2      357.78      162.42    176.48 o 
 -14   6   2    41821.20    43228.66    616.78 o 
 -13   6   2     6331.88     6307.61    202.63 o 
 -12   6   2      779.16      928.66    150.01 o 
 -11   6   2      199.42      112.92    114.38 o 
 -10   6   2    10914.06    10782.97    208.54 o 
  -9   6   2    11481.56    11158.76    201.60 o 
  -8   6   2    13649.10    12912.53    206.43 o 
  -7   6   2    18545.22    18896.84    273.41 o 
  -6   6   2    69997.33    71726.97    630.20 o 
  -5   6   2    45654.05    45132.29    495.90 o 
  -4   6   2      937.84      743.17     73.64 o 
  -3   6   2    24796.31    24646.28    357.25 o 
  -2   6   2  1001113.69  1026352.69   9128.55 o 
  -1   6   2     4578.55     5082.35    168.68 o 
   0   6   2     6335.66     7000.25    196.91 o 
   1   6   2     4265.62     4453.13    169.47 o 
   2   6   2    38890.89    40809.37    465.83 o 
   3   6   2     3101.96     3691.54    156.01 o 
   4   6   2    15362.66    15710.63    249.36 o 
   5   6   2    89407.80    88285.10    672.83 o 
   6   6   2    38406.89    37649.27    361.71 o 
   7   6   2      583.61      803.54     97.76 o 
   8   6   2     2038.52     2267.47    116.79 o 
   9   6   2     6410.93     6266.27    180.92 o 
  10   6   2    53384.06    52806.50    489.58 o 
  11   6   2     2842.80     2954.00    139.37 o 
  12   6   2       57.72     -128.53    115.72 o 
  13   6   2       98.49      -24.73    135.69 o 
  14   6   2     4948.46     4705.25    277.06 o 
 -16   7   2     3888.71     3961.24    241.01 o 
 -15   7   2      193.30      116.92    187.68 o 
 -14   7   2     5190.72     5818.15    231.41 o 
 -13   7   2      488.00      321.02    134.39 o 
 -12   7   2     4373.32     4427.88    179.46 o 
 -11   7   2     3092.68     2982.57    146.05 o 
 -10   7   2     7745.02     7705.78    194.91 o 
  -9   7   2       67.77       12.71     89.58 o 
  -8   7   2   123482.64   120397.15   1109.27 o 
  -7   7   2    78398.05    76590.87    671.90 o 
  -6   7   2      718.33      696.81     93.91 o 
  -5   7   2        5.36       75.07     93.80 o 
  -4   7   2     1016.51      957.68    135.85 o 
  -3   7   2    58878.39    61479.33    704.53 o 
  -2   7   2    37629.36    37494.25    422.52 o 
  -1   7   2     1802.35     2335.18    126.39 o 
   0   7   2   372742.62   382646.09   3318.00 o 
   1   7   2    19186.36    19365.29    294.00 o 
   2   7   2     5878.89     6955.11    193.37 o 
   3   7   2    19774.72    20221.78    305.16 o 
   4   7   2    40942.30    41059.27    413.02 o 
   5   7   2    14266.25    14229.93    210.20 o 
   6   7   2     3944.48     4204.30    152.43 o 
   7   7   2     1957.81     2013.73    110.63 o 
   8   7   2       60.57      242.38     97.00 o 
   9   7   2     2426.28     2507.13    132.22 o 
  10   7   2        4.71       83.39    104.37 o 
  11   7   2     8446.25     8304.79    211.25 o 
  12   7   2     5009.01     5259.06    228.72 o 
  13   7   2      205.05       94.88    137.92 o 
  14   7   2     7633.08     8271.65    330.11 o 
 -16   8   2     3946.49     4152.28    246.80 o 
 -15   8   2     9141.24     9491.94    314.54 o 
 -14   8   2    31570.48    31385.82    423.76 o 
 -13   8   2      202.76      121.23    137.58 o 
 -12   8   2     5092.76     5224.05    199.70 o 
 -11   8   2    68199.93    67706.09    624.82 o 
 -10   8   2    20914.06    20803.99    300.78 o 
  -9   8   2     1483.19     1587.93    135.99 o 
  -8   8   2    17493.91    17104.75    275.33 o 
  -7   8   2   179570.36   175983.39   1311.99 o 
  -6   8   2      319.03      300.33     91.10 o 
  -5   8   2     1892.32     1912.38    122.27 o 
  -4   8   2      562.07      869.07    141.53 o 
  -3   8   2   216476.33   222554.94   2196.38 o 
  -2   8   2    50124.17    49910.23    536.28 o 
  -1   8   2    16901.71    17274.71    321.54 o 
   0   8   2    66357.08    67734.71    768.22 o 
   1   8   2    31382.78    31774.53    441.29 o 
   2   8   2     1430.73     1245.41    113.77 o 
   3   8   2    16523.05    16349.27    277.32 o 
   4   8   2    20130.38    22187.98    263.28 o 
   5   8   2    19753.16    19751.82    242.15 o 
   6   8   2    22617.47    22655.80    267.57 o 
   7   8   2    31613.82    31402.56    333.53 o 
   8   8   2    15242.10    15018.77    225.64 o 
   9   8   2    23730.55    22837.88    319.02 o 
  10   8   2        3.14       77.52    120.67 o 
  11   8   2    12897.32    12610.50    353.27 o 
  12   8   2     1962.35     1993.80    159.62 o 
  13   8   2     1344.38     1468.95    155.25 o 
  14   8   2    10975.42    10824.71    367.45 o 
 -15   9   2     2250.00     2321.11    173.21 o 
 -14   9   2     4707.55     5052.17    198.52 o 
 -13   9   2    14455.28    13994.76    291.37 o 
 -12   9   2    29006.78    28040.78    388.90 o 
 -11   9   2     2804.01     3274.70    202.80 o 
 -10   9   2    42232.09    41300.23    441.37 o 
  -9   9   2    10776.99    10725.00    226.69 o 
  -8   9   2    25811.75    25840.68    321.43 o 
  -7   9   2    15000.22    14314.38    293.73 o 
  -6   9   2    27485.75    26933.68    303.50 o 
  -5   9   2    21831.42    22011.70    290.01 o 
  -4   9   2     5530.30     5857.08    195.83 o 
  -3   9   2   124283.14   123014.04   1489.59 o 
  -2   9   2    82402.45    84256.73    829.21 o 
  -1   9   2    22869.98    24947.09    343.59 o 
   0   9   2   142762.33   139907.17   1303.97 o 
   1   9   2    80731.73    82829.60    831.17 o 
   2   9   2    26285.00    25632.84    353.19 o 
   3   9   2    32556.32    34903.71    399.67 o 
   4   9   2     6397.09     6789.63    155.94 o 
   5   9   2     8933.77     8862.82    174.03 o 
   6   9   2     1976.32     1871.84    107.16 o 
   7   9   2     6166.05     5956.21    154.60 o 
   8   9   2     1057.12      957.33    137.77 o 
   9   9   2     1083.25     1259.87    139.28 o 
  10   9   2    19313.63    19200.77    297.64 o 
  11   9   2     1533.75     1667.87    142.79 o 
  12   9   2    14089.11    14054.12    288.32 o 
  13   9   2     5896.98     5953.24    207.40 o 
  14   9   2     9322.26    10061.26    280.59 o 
 -15  10   2     3221.97     3446.44    187.09 o 
 -14  10   2    30849.22    31901.32    704.77 o 
 -13  10   2      248.36      129.54    134.83 o 
 -12  10   2      584.83      770.37    143.69 o 
 -11  10   2    18103.92    17645.68    311.57 o 
 -10  10   2    70461.84    68040.94    673.97 o 
  -9  10   2     8939.67     9197.94    238.87 o 
  -8  10   2       46.81      139.57    118.18 o 
  -7  10   2     9261.48     9544.63    192.94 o 
  -6  10   2      796.40      782.16    118.75 o 
  -5  10   2     8656.55     8864.80    205.68 o 
  -4  10   2    22375.83    24519.37    310.49 o 
  -3  10   2     4137.95     3443.49    254.04 o 
  -2  10   2    75342.23    71636.42    733.35 o 
  -1  10   2     6915.94     6356.69    181.18 o 
   0  10   2     2289.04     2147.74    131.43 o 
   1  10   2    13278.82    11426.87    262.11 o 
   2  10   2    33555.02    35107.67    445.33 o 
   3  10   2     2059.41     2139.16    114.78 o 
   4  10   2     2457.15     2737.78    109.53 o 
   5  10   2     8629.79     8389.25    192.40 o 
   6  10   2     3433.88     3417.78    145.48 o 
   7  10   2    16280.80    16834.37    306.96 o 
   8  10   2     1513.48     1499.94    131.15 o 
   9  10   2     1514.66     1948.99    170.17 o 
  10  10   2     8778.27     8702.18    240.05 o 
  11  10   2     5754.37     5928.47    204.35 o 
  12  10   2    18333.85    18108.83    447.26 o 
  13  10   2      112.74       67.34    155.75 o 
  14  10   2       90.35       65.83    184.23 o 
 -15  11   2      156.11       84.83    146.73 o 
 -14  11   2     6847.50     6431.05    218.47 o 
 -13  11   2     5565.04     5698.17    223.07 o 
 -12  11   2     6541.00     6942.52    215.87 o 
 -11  11   2     3659.32     3701.01    185.23 o 
 -10  11   2      508.03      387.29    143.06 o 
  -9  11   2    23864.18    23044.27    312.97 o 
  -8  11   2     8287.12     8265.38    196.92 o 
  -7  11   2     6083.82     6358.21    186.74 o 
  -6  11   2    14743.13    14366.93    259.74 o 
  -5  11   2      119.20       20.65    112.37 o 
  -4  11   2      414.87      424.30     90.39 o 
  -3  11   2   140925.72   144530.36   1509.79 o 
  -2  11   2     2380.53     2973.09    129.05 o 
  -1  11   2      767.06      894.94    198.77 o 
   0  11   2    58703.71    55783.78    621.86 o 
   1  11   2      816.48     1337.25    125.20 o 
   2  11   2    36454.30    38749.51    435.78 o 
   3  11   2    47792.68    48070.34    443.40 o 
   4  11   2     4745.01     5283.36    137.50 o 
   5  11   2    18056.73    17316.42    258.68 o 
   6  11   2    24693.42    24054.78    314.48 o 
   7  11   2   127177.16   124206.87    994.90 o 
   8  11   2     9856.62     9545.04    226.04 o 
   9  11   2      401.21      636.21    136.97 o 
  10  11   2      234.66      219.13    133.35 o 
  11  11   2    24156.61    23276.67    391.54 o 
  12  11   2    12604.10    12341.01    277.82 o 
  13  11   2      599.08      490.96    167.16 o 
  14  11   2        9.72        2.06    142.44 o 
 -15  12   2     1697.70     2230.02    176.99 o 
 -14  12   2    10384.47    10511.89    272.54 o 
 -13  12   2      249.37      243.87    141.81 o 
 -12  12   2    34257.02    32598.16    432.15 o 
 -11  12   2     4305.17     4077.45    183.05 o 
 -10  12   2    11614.06    11145.06    261.65 o 
  -9  12   2      541.84      600.22    137.69 o 
  -8  12   2    13741.66    12859.85    271.22 o 
  -7  12   2     2370.62     2265.79    152.86 o 
  -6  12   2      168.95      177.00    118.49 o 
  -5  12   2     2519.61     2483.40    169.62 o 
  -4  12   2   386945.53   395243.28   2764.13 o 
  -3  12   2     3067.55     3388.34    169.61 o 
  -2  12   2    14018.13    15255.13    365.87 o 
  -1  12   2    10261.48    10821.87    262.20 o 
   0  12   2    72743.86    68397.30    737.57 o 
   1  12   2     6421.15     6913.55    193.20 o 
   2  12   2    14040.86    13879.60    316.24 o 
   3  12   2    72481.96    74187.56    617.60 o 
   4  12   2    42589.80    43376.75    397.10 o 
   5  12   2    32690.26    32425.35    365.76 o 
   6  12   2     2528.71     2433.93    156.13 o 
   7  12   2     3195.95     3645.43    157.56 o 
   8  12   2   235438.33   229739.34   1713.39 o 
   9  12   2     1540.27     1416.18    146.93 o 
  10  12   2     1630.91     1552.71    153.60 o 
  11  12   2       24.94      -19.89    135.14 o 
  12  12   2      127.50      365.58    144.71 o 
  13  12   2     2061.64     2140.47    170.93 o 
  14  12   2      138.79      182.55    149.10 o 
 -15  13   2     7057.11     7279.97    328.29 o 
 -14  13   2     5223.92     5353.90    252.64 o 
 -13  13   2     5515.59     5625.95    207.57 o 
 -12  13   2      497.17      651.09    145.95 o 
 -11  13   2      265.09      376.57    135.87 o 
 -10  13   2    22527.45    22760.90    350.83 o 
  -9  13   2       34.96      -51.19    127.16 o 
  -8  13   2     5488.79     5282.96    187.55 o 
  -7  13   2      898.57     1176.85    136.57 o 
  -6  13   2      304.82      456.57    123.65 o 
  -5  13   2     2249.63     2463.95    142.38 o 
  -4  13   2     4863.69     5600.52    173.02 o 
  -3  13   2     1528.69     1728.68     96.62 o 
  -2  13   2    15921.31    16386.77    275.30 o 
  -1  13   2    39399.41    40114.94    466.48 o 
   0  13   2    33843.66    33670.26    418.51 o 
   1  13   2    63444.45    63159.95    591.78 o 
   2  13   2   106436.98   108643.84    809.70 o 
   3  13   2    22433.12    22067.76    295.37 o 
   4  13   2      623.87      581.37     98.57 o 
   5  13   2    19171.45    18095.14    369.86 o 
   6  13   2      363.36      348.91    120.31 o 
   7  13   2    33348.65    32783.06    386.37 o 
   8  13   2    21721.27    21969.04    315.22 o 
   9  13   2     1727.73     1709.73    153.89 o 
  10  13   2     6000.75     6069.44    205.36 o 
  11  13   2      654.33      677.65    143.60 o 
  12  13   2     2804.77     2460.16    211.64 o 
  13  13   2     1924.16     2217.83    177.49 o 
 -15  14   2      126.91       30.00    146.37 o 
 -14  14   2     1396.50     1368.16    183.99 o 
 -13  14   2      113.43      303.55    142.87 o 
 -12  14   2    39470.36    37605.18    647.55 o 
 -11  14   2     3340.71     3607.87    182.01 o 
 -10  14   2    32312.60    31171.99    420.15 o 
  -9  14   2    38952.75    38287.45    463.54 o 
  -8  14   2    17138.60    16479.74    301.06 o 
  -7  14   2    22095.49    21614.17    333.66 o 
  -6  14   2    22410.03    21192.59    326.37 o 
  -5  14   2   109302.82   106319.77    919.25 o 
  -4  14   2    60421.12    61418.18    545.50 o 
  -3  14   2     8830.90     8889.88    175.00 o 
  -2  14   2    18438.07    18870.27    258.74 o 
  -1  14   2    14014.86    14118.95    258.40 o 
   0  14   2     7591.29     7506.10    198.73 o 
   1  14   2     3045.16     2855.58    150.38 o 
   2  14   2     6957.66     6800.14    162.81 o 
   3  14   2    68544.52    69144.27    565.58 o 
   4  14   2     1439.27     1418.47    109.15 o 
   5  14   2     3824.39     3907.67    155.61 o 
   6  14   2    24015.86    23069.99    319.49 o 
   7  14   2    23521.04    22848.40    318.48 o 
   8  14   2     9255.64     9244.35    272.50 o 
   9  14   2     7110.17     7185.48    215.86 o 
  10  14   2    11464.17    11437.66    268.52 o 
  11  14   2    16623.18    16021.38    310.32 o 
  12  14   2      554.95      538.28    150.14 o 
  13  14   2    12851.78    12832.08    336.58 o 
 -15  15   2     1838.98     1627.61    175.62 o 
 -14  15   2     7875.24     7903.42    242.61 o 
 -13  15   2     1982.22     2118.48    171.75 o 
 -12  15   2    14942.91    14562.04    301.04 o 
 -11  15   2     7819.56     7175.77    222.14 o 
 -10  15   2    38269.79    37115.53    465.36 o 
  -9  15   2     1335.57     1752.05    154.94 o 
  -8  15   2    16956.15    16783.64    308.35 o 
  -7  15   2    25635.45    24574.73    384.75 o 
  -6  15   2     6399.22     6182.31    193.84 o 
  -5  15   2   113933.53   110083.56   1976.76 o 
  -4  15   2     7506.37     8434.06    234.91 o 
  -3  15   2    94766.52    94311.67    723.30 o 
  -2  15   2    10297.29    10692.86    196.56 o 
  -1  15   2    52777.44    53818.47    549.05 o 
   0  15   2   486813.94   488245.72   3409.11 o 
   1  15   2    10623.73     9948.34    218.19 o 
   2  15   2     3011.48     3113.10    131.10 o 
   3  15   2   117164.53   117540.22    879.19 o 
   4  15   2        3.16      122.79    128.60 o 
   5  15   2     1375.55     1151.35    130.91 o 
   6  15   2       12.78      130.45    153.25 o 
   7  15   2     4958.99     5057.32    206.32 o 
   8  15   2     1068.44      761.82    142.22 o 
   9  15   2     8213.62     8315.39    230.17 o 
  10  15   2    21695.21    20342.85    341.06 o 
  11  15   2     1538.14     1980.59    184.96 o 
  12  15   2    14169.91    13702.11    301.21 o 
  13  15   2    12190.90    11597.22    362.95 o 
 -14  16   2     2900.09     3286.18    193.03 o 
 -13  16   2     7037.83     6964.34    228.16 o 
 -12  16   2    10990.73    10423.83    280.52 o 
 -11  16   2    20981.45    19679.52    367.16 o 
 -10  16   2      674.66      688.97    143.95 o 
  -9  16   2    24860.32    23392.34    360.30 o 
  -8  16   2    29338.43    27890.64    423.03 o 
  -7  16   2    62097.33    58475.61    607.72 o 
  -6  16   2      427.71      448.86    137.92 o 
  -5  16   2    11346.82    11057.06    263.08 o 
  -4  16   2        4.03      287.89    110.69 o 
  -3  16   2      938.04     1121.80    106.85 o 
  -2  16   2    13556.65    13895.56    236.89 o 
  -1  16   2    11503.84    12400.61    235.35 o 
   0  16   2    57608.81    61508.73    625.30 o 
   1  16   2    59724.45    61632.16    525.41 o 
   2  16   2     9080.73     8876.54    194.65 o 
   3  16   2    16571.26    16344.97    312.99 o 
   4  16   2    29653.57    29409.60    326.10 o 
   5  16   2        1.69       18.95    120.48 o 
   6  16   2     1348.75     1307.28    136.86 o 
   7  16   2     4178.40     3861.10    182.72 o 
   8  16   2      115.97      -31.39    132.98 o 
   9  16   2      303.23      159.05    139.30 o 
  10  16   2     5024.01     4891.74    214.89 o 
  11  16   2     6525.94     7072.32    258.66 o 
  12  16   2    11462.46    11014.63    277.35 o 
  13  16   2       20.71      -77.37    151.26 o 
 -14  17   2     7375.97     7868.15    260.57 o 
 -13  17   2     1154.71     1180.00    164.55 o 
 -12  17   2     6776.91     6600.28    223.52 o 
 -11  17   2     4693.42     4515.57    196.39 o 
 -10  17   2     4102.74     3587.14    195.15 o 
  -9  17   2     7646.81     7945.54    241.73 o 
  -8  17   2     4685.92     4065.45    183.74 o 
  -7  17   2    27576.56    27185.91    387.36 o 
  -6  17   2     4998.60     4957.43    191.69 o 
  -5  17   2       44.18       37.37    121.23 o 
  -4  17   2      315.69      534.32    153.72 o 
  -3  17   2       13.29      102.11    102.97 o 
  -2  17   2   135121.83   133677.20   1012.55 o 
  -1  17   2     1088.15     1348.74    132.24 o 
   0  17   2     2489.72     2992.03    153.78 o 
   1  17   2    32298.19    33666.45    382.38 o 
   2  17   2    22473.62    21341.61    284.85 o 
   3  17   2     4182.96     4192.57    188.20 o 
   4  17   2      906.32      957.78    117.49 o 
   5  17   2    38311.24    37023.58    417.15 o 
   6  17   2     3364.01     2936.82    195.77 o 
   7  17   2      262.10      221.97    130.15 o 
   8  17   2    13332.01    12376.93    276.54 o 
   9  17   2     5996.65     5866.98    222.06 o 
  10  17   2     2789.93     2837.43    178.41 o 
  11  17   2     1859.90     1706.78    166.69 o 
  12  17   2     2691.47     2642.99    185.98 o 
  13  17   2      444.22      284.22    153.34 o 
 -14  18   2     9526.13     9504.62    295.18 o 
 -13  18   2     5439.06     5301.98    249.50 o 
 -12  18   2        6.50      -53.92    142.98 o 
 -11  18   2      117.36       86.80    181.21 o 
 -10  18   2      297.51       61.28    148.00 o 
  -9  18   2     9479.25     8786.08    246.97 o 
  -8  18   2    28784.82    27343.50    391.05 o 
  -7  18   2    30491.47    28568.99    400.92 o 
  -6  18   2    28977.39    27628.03    394.99 o 
  -5  18   2    31738.72    30053.69    399.39 o 
  -4  18   2     1771.24     1873.77    176.70 o 
  -3  18   2   108917.01   108465.59    829.83 o 
  -2  18   2   107296.08   108052.67    826.53 o 
  -1  18   2     3143.26     3339.85    135.03 o 
   0  18   2     1229.85     1267.72    124.01 o 
   1  18   2      132.76      237.77    113.48 o 
   2  18   2     8087.90     8212.30    195.18 o 
   3  18   2    12769.69    12909.18    251.87 o 
   4  18   2      333.16      365.56    126.15 o 
   5  18   2    24186.52    23330.22    326.40 o 
   6  18   2     2128.78     2089.42    162.78 o 
   7  18   2    21689.38    20573.01    334.17 o 
   8  18   2     6302.88     5850.37    227.78 o 
   9  18   2     8567.69     8239.35    238.55 o 
  10  18   2    26840.41    26236.36    531.02 o 
  11  18   2     3391.08     3760.42    236.57 o 
  12  18   2     1409.69     1453.31    168.25 o 
 -14  19   2      206.86     -114.94    151.49 o 
 -13  19   2     3585.59     3348.45    197.84 o 
 -12  19   2     5444.38     5251.46    225.62 o 
 -11  19   2      859.74     1066.61    211.44 o 
 -10  19   2     1651.34     1417.08    161.46 o 
  -9  19   2      762.52      709.71    168.46 o 
  -8  19   2     5646.15     5741.82    206.04 o 
  -7  19   2      614.20      824.49    147.20 o 
  -6  19   2     7860.95     7704.35    224.15 o 
  -5  19   2     5919.15     5926.83    204.97 o 
  -4  19   2     2710.32     2600.14    151.74 o 
  -3  19   2     1516.03     1890.28    139.55 o 
  -2  19   2     6996.35     8098.33    178.80 o 
  -1  19   2      448.95      477.36    111.70 o 
   0  19   2     3324.17     3643.29    127.75 o 
   1  19   2    63199.48    62703.40    612.17 o 
   2  19   2     5739.18     5734.95    172.35 o 
   3  19   2     4510.50     4576.62    166.46 o 
   4  19   2    44566.43    44303.66    485.49 o 
   5  19   2     5414.23     5859.59    231.44 o 
   6  19   2     1683.42     1721.02    231.21 o 
   7  19   2     5741.38     5668.06    227.33 o 
   8  19   2     2323.53     2433.91    170.35 o 
   9  19   2        5.56      -53.14    141.39 o 
  10  19   2    22321.56    21506.49    361.51 o 
  11  19   2     2993.48     2875.53    185.39 o 
  12  19   2     2899.93     3131.27    193.12 o 
 -13  20   2     3486.51     3714.14    250.56 o 
 -12  20   2      552.31      484.40    154.04 o 
 -11  20   2    20967.31    19756.36    350.20 o 
 -10  20   2      867.70      856.85    155.60 o 
  -9  20   2    10437.27    10154.50    289.18 o 
  -8  20   2        6.66      124.89    141.39 o 
  -7  20   2    41837.65    39312.61    479.07 o 
  -6  20   2    22731.09    21704.34    352.97 o 
  -5  20   2      145.66      284.50    146.48 o 
  -4  20   2    26607.34    25390.25    346.04 o 
  -3  20   2    15447.34    14655.13    259.37 o 
  -2  20   2     8422.04     9228.24    195.04 o 
  -1  20   2     8129.65     8446.50    190.71 o 
   0  20   2      900.17      965.26    112.12 o 
   1  20   2        3.14      293.83    111.25 o 
   2  20   2    31535.54    30733.44    355.74 o 
   3  20   2    50871.43    50240.19    479.41 o 
   4  20   2     6944.31     6749.13    181.92 o 
   5  20   2    32269.43    31700.29    423.47 o 
   6  20   2    17160.50    15610.96    313.73 o 
   7  20   2     1987.29     1992.32    170.04 o 
   8  20   2    30318.26    29622.10    420.09 o 
   9  20   2     2296.62     2223.56    176.31 o 
  10  20   2     3384.54     3678.65    194.15 o 
  11  20   2    23971.42    23904.87    388.17 o 
  12  20   2     3467.52     3145.33    196.73 o 
 -13  21   2     4659.76     4563.14    216.60 o 
 -12  21   2     6687.87     6274.00    230.05 o 
 -11  21   2       76.26       65.22    150.89 o 
 -10  21   2      987.48      909.45    159.69 o 
  -9  21   2    61704.14    58816.63    637.68 o 
  -8  21   2     6283.21     6464.02    264.15 o 
  -7  21   2    20869.53    19371.71    338.16 o 
  -6  21   2     7665.92     6988.30    219.16 o 
  -5  21   2     1541.33     1508.58    165.27 o 
  -4  21   2    21171.20    21525.12    332.27 o 
  -3  21   2     4527.13     5222.33    228.02 o 
  -2  21   2    45984.93    45697.72    421.58 o 
  -1  21   2     1749.39     1928.05    133.94 o 
   0  21   2       19.74      -10.22    107.44 o 
   1  21   2    27181.37    26741.56    290.07 o 
   2  21   2    10206.61    10612.70    211.95 o 
   3  21   2    58133.54    57383.52    528.24 o 
   4  21   2    12802.48    12222.19    285.28 o 
   5  21   2    83224.98    79309.78    770.59 o 
   6  21   2        3.88      -30.79    140.48 o 
   7  21   2       61.87       85.55    145.10 o 
   8  21   2     1785.48     1801.39    206.86 o 
   9  21   2      393.34      363.35    149.27 o 
  10  21   2      215.54      423.96    154.24 o 
  11  21   2    16850.10    16574.07    333.03 o 
  12  21   2     1897.42     1570.69    176.66 o 
 -13  22   2     7659.12     7475.55    247.25 o 
 -12  22   2     3348.53     3146.98    198.81 o 
 -11  22   2     3164.56     3192.27    192.61 o 
 -10  22   2     3826.77     3568.69    221.75 o 
  -9  22   2     9874.42    10056.93    271.49 o 
  -8  22   2    29872.84    28533.35    573.76 o 
  -7  22   2     4397.91     4404.88    236.51 o 
  -6  22   2     2859.59     3074.62    181.98 o 
  -5  22   2    36185.43    34407.45    445.23 o 
  -4  22   2       89.20       86.38    162.83 o 
  -3  22   2     9982.27    10124.69    219.02 o 
  -2  22   2    30767.01    30916.81    337.60 o 
  -1  22   2     1678.65     1826.46    122.05 o 
   0  22   2     1984.29     2143.05    126.14 o 
   1  22   2     7572.37     7972.14    172.18 o 
   2  22   2    68390.79    67714.43    556.28 o 
   3  22   2    30983.66    31855.76    368.06 o 
   4  22   2      234.18      210.98    140.54 o 
   5  22   2      522.72      797.18    150.58 o 
   6  22   2    21174.16    20050.96    448.08 o 
   7  22   2      635.19      714.64    154.11 o 
   8  22   2    25675.22    24917.03    543.14 o 
   9  22   2    18745.09    18012.47    348.37 o 
  10  22   2    26014.16    24921.25    396.97 o 
  11  22   2     1437.56     1314.60    180.65 o 
 -13  23   2        7.27     -257.94    153.35 o 
 -12  23   2     4098.56     4294.83    213.70 o 
 -11  23   2      192.20        0.33    151.71 o 
 -10  23   2     1292.58     1103.36    164.56 o 
  -9  23   2     6072.69     5923.43    218.63 o 
  -8  23   2     3990.92     3771.77    197.26 o 
  -7  23   2     1719.51     1849.99    171.54 o 
  -6  23   2     2187.57     2059.61    172.44 o 
  -5  23   2    28630.54    29605.55    465.33 o 
  -4  23   2     2592.44     2663.50    154.80 o 
  -3  23   2    41580.14    41311.39    421.63 o 
  -2  23   2      210.27      330.25    118.17 o 
  -1  23   2     3815.04     3882.13    152.74 o 
   0  23   2    45960.73    46652.14    409.01 o 
   1  23   2       80.67      -19.22    105.66 o 
   2  23   2     2027.60     2096.78    143.95 o 
   3  23   2    51019.09    49956.80    516.45 o 
   4  23   2     2833.39     3091.67    180.14 o 
   5  23   2     6718.62     6979.88    222.58 o 
   6  23   2     2869.98     2340.94    182.65 o 
   7  23   2     3851.86     3743.53    194.38 o 
   8  23   2      846.29     1197.74    164.62 o 
   9  23   2     4210.68     4546.65    234.78 o 
  10  23   2     1577.05     1487.36    174.59 o 
  11  23   2     4434.28     4535.17    297.52 o 
 -12  24   2    16700.05    15694.37    333.26 o 
 -11  24   2     7873.69     7966.49    249.21 o 
 -10  24   2    31061.71    29463.31    433.14 o 
  -9  24   2     8905.05     8624.29    251.20 o 
  -8  24   2        1.00      -81.35    146.98 o 
  -7  24   2     4175.97     3607.18    199.79 o 
  -6  24   2     4688.60     4557.42    210.39 o 
  -5  24   2    72118.22    69608.52    708.42 o 
  -4  24   2    20011.12    19879.10    341.42 o 
  -3  24   2     4264.76     4843.31    180.32 o 
  -2  24   2    25670.06    25251.78    323.89 o 
  -1  24   2        1.11       81.00    113.10 o 
   1  24   2    10840.14    10773.19    212.31 o 
   2  24   2      650.52      577.39    125.45 o 
   3  24   2     1397.17     1566.71    163.40 o 
   4  24   2    15187.16    15547.45    355.40 o 
   5  24   2    25782.73    24949.43    385.94 o 
   6  24   2      494.91      584.43    156.84 o 
   7  24   2     5647.94     5549.02    214.69 o 
   8  24   2     1061.68      850.39    163.39 o 
   9  24   2     8578.98     8834.80    336.85 o 
  10  24   2     2422.07     2397.92    186.50 o 
  11  24   2     1096.43     1048.37    175.10 o 
 -12  25   2      655.84      657.66    169.08 o 
 -11  25   2     2749.41     2833.65    250.69 o 
 -10  25   2    22565.58    21876.49    380.49 o 
  -9  25   2     3020.58     2647.25    185.88 o 
  -8  25   2        0.22       23.71    150.05 o 
  -7  25   2     1119.92     1182.31    168.89 o 
  -6  25   2    19671.81    18426.61    337.35 o 
  -5  25   2       25.54      147.27    151.35 o 
  -4  25   2    13677.28    13170.05    290.31 o 
  -3  25   2    22152.65    21593.60    331.58 o 
  -2  25   2     1522.01     1858.57    139.88 o 
  -1  25   2    11893.48    12041.76    222.81 o 
   0  25   2      513.25      352.41    107.12 o 
   1  25   2     2961.73     3116.61    139.97 o 
   2  25   2    44813.72    43958.16    496.07 o 
   3  25   2        2.17     -100.94    144.11 o 
   4  25   2    13179.96    12805.40    313.97 o 
   5  25   2      679.05      642.11    158.88 o 
   6  25   2    16294.84    15719.95    316.69 o 
   7  25   2     9797.96     9110.56    259.56 o 
   8  25   2     4046.03     4140.18    203.82 o 
   9  25   2     6581.16     6387.82    263.04 o 
  10  25   2     5592.31     5544.07    229.21 o 
 -11  26   2    11840.31    11739.05    427.05 o 
 -10  26   2      141.17      214.88    159.28 o 
  -9  26   2     1533.71     1217.50    172.65 o 
  -8  26   2      348.33      263.27    156.62 o 
  -7  26   2     5201.09     4861.89    213.00 o 
  -6  26   2       57.18      218.78    151.60 o 
  -5  26   2    31445.72    29695.69    494.31 o 
  -4  26   2    25471.50    25008.85    385.85 o 
  -3  26   2     3652.91     3641.47    174.72 o 
  -2  26   2    14517.27    14008.50    271.09 o 
  -1  26   2        5.42      142.80    116.80 o 
   0  26   2     8521.49     8315.44    209.46 o 
   1  26   2     4043.28     4088.21    153.18 o 
   2  26   2    12062.13    13059.79    309.50 o 
   3  26   2      559.84      564.93    154.32 o 
   4  26   2     4657.06     4842.89    274.08 o 
   5  26   2     1790.38     1875.67    174.41 o 
   6  26   2     2275.72     2164.04    178.50 o 
   7  26   2     6593.27     6624.66    232.20 o 
   8  26   2    26069.89    25094.00    401.33 o 
   9  26   2      439.93      477.70    182.72 o 
  10  26   2     7426.15     7069.09    249.48 o 
 -11  27   2     8418.70     8449.51    260.81 o 
 -10  27   2     1353.86     1108.38    175.68 o 
  -9  27   2     5075.76     4966.45    218.67 o 
  -8  27   2    20488.03    19833.07    361.16 o 
  -7  27   2     1093.04     1089.94    165.96 o 
  -6  27   2     8434.06     8200.26    294.46 o 
  -5  27   2      350.04      408.95    153.57 o 
  -4  27   2       20.42      118.63    150.79 o 
  -3  27   2     6264.91     5664.06    198.61 o 
  -2  27   2     4407.01     4385.44    169.77 o 
  -1  27   2     4643.41     5066.10    198.91 o 
   0  27   2        0.56       71.83    126.25 o 
   1  27   2     8235.60     8451.35    202.75 o 
   2  27   2     9079.05     8935.67    232.98 o 
   3  27   2    11098.67    11139.12    278.08 o 
   4  27   2      435.22      219.58    153.21 o 
   5  27   2     5593.81     5444.10    211.62 o 
   6  27   2    12324.54    11865.39    287.20 o 
   7  27   2     8199.11     7859.01    246.28 o 
   8  27   2     2224.83     2259.29    185.47 o 
   9  27   2       36.34     -128.79    157.88 o 
 -10  28   2       21.06     -232.19    159.73 o 
  -9  28   2     6104.08     5766.17    254.21 o 
  -8  28   2     4686.94     4467.46    211.07 o 
  -7  28   2     2893.60     2629.05    204.86 o 
  -6  28   2     3563.89     3354.99    224.65 o 
  -5  28   2     2709.25     2622.20    186.72 o 
  -4  28   2     1369.68     1203.11    191.02 o 
  -3  28   2      327.16      496.79    157.34 o 
  -2  28   2      245.82      322.11    129.68 o 
  -1  28   2    12817.77    12902.20    251.34 o 
   0  28   2    25049.40    25216.76    394.18 o 
   1  28   2        0.15       31.09    135.59 o 
   2  28   2       78.50      152.48    146.82 o 
   3  28   2    21480.29    20617.96    409.61 o 
   4  28   2     2883.38     3173.60    232.61 o 
   5  28   2    34443.84    32086.93    445.13 o 
   6  28   2     4697.36     4418.91    209.13 o 
   7  28   2     1525.88     1331.63    224.55 o 
   8  28   2    19216.66    18111.22    351.75 o 
   9  28   2     2764.57     2608.31    210.32 o 
 -10  29   2     2809.68     2614.79    198.53 o 
  -9  29   2     3614.80     3289.02    205.23 o 
  -8  29   2        8.23      165.51    159.10 o 
  -7  29   2     2058.04     1902.92    181.58 o 
  -6  29   2    15898.30    15722.32    326.60 o 
  -5  29   2      377.83      315.64    158.04 o 
  -4  29   2      628.04      428.73    158.90 o 
  -3  29   2      164.76      319.54    158.56 o 
  -2  29   2       10.58     -236.03    136.26 o 
  -1  29   2    10321.80    10381.29    250.78 o 
   0  29   2     1588.42     2571.09    233.41 o 
   1  29   2     3701.18     3726.16    218.56 o 
   2  29   2    11694.40    11717.01    317.45 o 
   3  29   2     2655.69     2894.91    186.58 o 
   4  29   2       23.29      -65.15    146.55 o 
   5  29   2     1731.16     1889.27    251.12 o 
   6  29   2    46849.38    46018.58    596.12 o 
   7  29   2      500.99      205.34    163.95 o 
   8  29   2       24.10     -114.51    156.20 o 
  -9  30   2       24.02      -42.04    161.69 o 
  -8  30   2     3703.68     3445.93    216.68 o 
  -7  30   2     6800.22     6385.28    237.05 o 
  -6  30   2     1115.97     1048.04    170.09 o 
  -5  30   2      128.67      289.40    171.68 o 
  -4  30   2     4507.50     4725.84    213.29 o 
  -3  30   2    13379.12    13088.68    301.46 o 
  -2  30   2     9412.93     9321.51    240.41 o 
  -1  30   2      545.56      710.47    191.63 o 
   0  30   2    12869.22    13290.35    290.30 o 
   1  30   2     3875.72     3983.23    292.06 o 
   2  30   2    19808.35    20300.63    469.85 o 
   3  30   2    35599.43    36688.16    481.21 o 
   4  30   2     9183.11     9403.27    263.83 o 
   5  30   2     8184.60     8251.46    257.17 o 
   6  30   2      127.64      205.58    162.71 o 
   7  30   2     1763.84     1639.20    212.84 o 
   8  30   2     8347.84     8649.04    266.71 o 
  -9  31   2     3182.37     2839.85    204.97 o 
  -8  31   2    33263.52    32099.59    465.53 o 
  -7  31   2       13.59        5.28    162.84 o 
  -6  31   2      789.80      597.05    166.96 o 
  -5  31   2    12237.94    11649.04    320.26 o 
  -4  31   2       14.63      146.71    160.95 o 
  -3  31   2    10025.39    10011.93    272.42 o 
  -2  31   2      345.69      460.45    179.49 o 
  -1  31   2       18.17       11.95    145.98 o 
   0  31   2    37307.59    37429.47    469.53 o 
   1  31   2    24130.46    24073.48    489.41 o 
   2  31   2     1640.12     1813.86    197.54 o 
   3  31   2      627.99      833.50    176.14 o 
   4  31   2     6420.32     6923.03    290.64 o 
   5  31   2     3686.75     3741.68    227.73 o 
   6  31   2      584.61      441.61    171.03 o 
   7  31   2     9286.80     9309.01    272.75 o 
  -8  32   2     4919.76     5087.27    254.50 o 
  -7  32   2    23983.17    23414.34    393.77 o 
  -6  32   2      899.72      881.81    177.63 o 
  -5  32   2    12012.20    11846.41    298.15 o 
  -4  32   2    10077.29    10088.01    277.08 o 
  -3  32   2     6309.67     6451.26    235.47 o 
  -2  32   2    39780.19    39561.68    842.63 o 
  -1  32   2     5956.41     6265.43    217.00 o 
   0  32   2      519.56     1046.50    186.20 o 
   1  32   2      235.18      568.52    198.61 o 
   2  32   2    11569.56    11497.39    346.06 o 
   3  32   2       80.89       53.17    180.71 o 
   4  32   2     1747.30     1658.53    185.32 o 
   5  32   2     2281.50     2185.23    191.88 o 
   6  32   2     1665.72     1700.31    218.93 o 
  -7  33   2     2271.78     2570.49    203.81 o 
  -6  33   2    20260.88    20780.58    378.48 o 
  -5  33   2     7050.65     7196.41    248.76 o 
  -4  33   2     4269.49     4466.28    218.55 o 
  -3  33   2     5059.42     5187.96    398.36 o 
  -2  33   2     1163.31     1903.07    213.64 o 
  -1  33   2       26.59      227.00    435.13 o 
   0  33   2     1558.97     2161.10    295.23 o 
   1  33   2      762.59      800.43    210.36 o 
   2  33   2      670.75      989.77    214.31 o 
   3  33   2     1533.99     1528.94    183.10 o 
   4  33   2     8611.63     8969.18    267.20 o 
   5  33   2     4569.01     4918.38    224.94 o 
   6  33   2    10601.48    10226.55    288.03 o 
  -6  34   2      141.51      193.89    173.68 o 
  -5  34   2     8578.15     9101.96    275.66 o 
  -4  34   2     2554.88     2699.73    252.49 o 
  -3  34   2     3012.04     2936.43    237.28 o 
  -2  34   2     6299.81     6584.62    278.66 o 
  -1  34   2     4920.44     4945.87    254.75 o 
   0  34   2     3593.16     3632.75    313.32 o 
   1  34   2    13797.87    14418.12    380.50 o 
   2  34   2       78.02     -266.60    193.87 o 
   3  34   2     3934.86     4061.23    258.38 o 
   4  34   2     3361.05     3436.38    211.29 o 
   5  34   2    18518.45    19110.75    362.69 o 
  -5  35   2     3084.09     3430.71    211.29 o 
  -4  35   2       73.18        3.55    179.03 o 
  -3  35   2      155.45      278.93    201.55 o 
  -2  35   2      828.54      933.52    207.50 o 
  -1  35   2      187.34      419.85    221.29 o 
   0  35   2     9859.96    10615.11    332.61 o 
   1  35   2     1807.91     2173.58    232.33 o 
   2  35   2     1530.88     1727.71    227.46 o 
   3  35   2      980.77     1392.98    221.37 o 
   4  35   2      673.87      701.73    191.44 o 
  -3  36   2     3535.25     3312.14    354.37 o 
  -2  36   2        2.49      129.54    197.30 o 
  -1  36   2      198.14      193.25    290.92 o 
   0  36   2      292.07      603.71    302.60 o 
   1  36   2      146.80      455.76    203.77 o 
   2  36   2    27261.34    29767.39    524.26 o 
 -15   0   3    23774.92    24797.89    531.49 o 
 -13   0   3     2727.29     2754.06    235.07 o 
 -11   0   3     5920.46     6230.15    204.25 o 
  -9   0   3     7904.02     7534.43    246.18 o 
  -7   0   3     5839.15     6275.91    232.33 o 
  -5   0   3   434555.25   410906.59   5044.86 o 
  -3   0   3    93873.95    98358.44   1568.73 o 
  -1   0   3    12530.96    14136.25    274.51 o 
   1   0   3      200.31      296.09    129.30 o 
   3   0   3    23016.88    21358.84    446.68 o 
   5   0   3   216679.22   212060.22   2343.07 o 
   7   0   3     8683.90     8872.98    240.40 o 
   9   0   3    70084.59    69326.49    743.92 o 
  11   0   3      237.39      203.03    187.24 o 
  13   0   3      889.54     1067.00    209.65 o 
 -16   1   3    10328.44    10770.63    324.57 o 
 -15   1   3      794.43      844.93    165.81 o 
 -14   1   3      783.66      586.06    138.32 o 
 -13   1   3    18037.99    18274.94    315.82 o 
 -12   1   3    23942.00    23397.27    297.56 o 
 -11   1   3     6860.36     7179.73    165.62 o 
 -10   1   3    27977.46    28441.96    283.39 o 
  -9   1   3     4504.44     4723.73    174.59 o 
  -8   1   3     1144.20     1466.45    110.48 o 
  -7   1   3     5936.63     6380.22    165.08 o 
  -6   1   3    59295.86    54659.12    767.38 o 
  -5   1   3    70193.45    66342.52    682.34 o 
  -4   1   3       31.68       71.84     92.86 o 
  -3   1   3    10306.07    10777.16    276.12 o 
  -2   1   3      111.61      429.95     85.33 o 
  -1   1   3    89846.24    97940.23    795.14 o 
   0   1   3     1311.19     1826.45    100.82 o 
   1   1   3      350.50      279.67     95.68 o 
   2   1   3   120392.12   121554.13   1135.90 o 
   3   1   3    30767.23    30566.55    438.38 o 
   4   1   3      275.57      202.63    108.63 o 
   5   1   3    36881.17    36437.29    402.53 o 
   6   1   3    51958.30    50578.25    422.54 o 
   7   1   3   100111.36    98642.25    682.08 o 
   8   1   3     6474.57     7029.64    166.04 o 
   9   1   3      883.39      982.24    100.15 o 
  10   1   3     4526.53     4963.19    148.59 o 
  11   1   3     2745.80     2804.09    152.29 o 
  12   1   3      677.64      541.10    135.71 o 
  13   1   3     9016.11     8949.95    239.02 o 
  14   1   3    12940.28    13881.26    291.88 o 
 -16   2   3      142.96      149.28    173.09 o 
 -15   2   3     1561.11     1353.10    189.82 o 
 -14   2   3     5808.81     5777.87    228.90 o 
 -13   2   3      691.63      715.85    128.40 o 
 -12   2   3    24282.67    24154.46    370.88 o 
 -11   2   3     9632.36     9595.65    187.57 o 
 -10   2   3     2194.75     2298.18    118.84 o 
  -9   2   3       59.27      227.36     92.27 o 
  -8   2   3    22167.62    22329.91    289.25 o 
  -7   2   3     1411.36     1472.09    118.61 o 
  -6   2   3     4729.34     5088.63    161.67 o 
  -5   2   3      385.41      435.09     96.97 o 
  -4   2   3    14679.96    15623.90    258.97 o 
  -3   2   3   154777.30   156720.20   1413.52 o 
  -2   2   3     3685.18     4151.58    129.76 o 
  -1   2   3    13482.11    14629.40    191.51 o 
   0   2   3   271763.53   284412.84   2345.23 o 
   1   2   3      288.46      278.54     96.70 o 
   2   2   3     9230.35     8497.82    201.30 o 
   3   2   3   193017.61   192599.81   1749.85 o 
   4   2   3      252.59      513.38    112.38 o 
   5   2   3    60261.62    59964.06    568.11 o 
   6   2   3     6240.76     6601.40    143.92 o 
   7   2   3    20146.63    20280.39    256.81 o 
   8   2   3     5084.54     5178.43    152.32 o 
   9   2   3      850.52      916.52    116.87 o 
  10   2   3     2826.24     2829.17    137.04 o 
  11   2   3      552.14      429.52    121.90 o 
  12   2   3    14752.38    14772.88    285.23 o 
  13   2   3      615.72      632.83    140.92 o 
  14   2   3     6793.87     6921.28    218.56 o 
 -16   3   3    10104.50    10639.23    319.44 o 
 -15   3   3     1168.51     1018.36    186.45 o 
 -14   3   3     3322.13     3319.53    194.86 o 
 -13   3   3    32875.05    32400.25    408.40 o 
 -12   3   3    10080.98    10503.07    208.64 o 
 -11   3   3    20260.86    20699.97    259.16 o 
 -10   3   3     4906.62     5298.42    158.84 o 
  -9   3   3    58510.41    57616.31    497.96 o 
  -8   3   3      506.06      589.66     96.33 o 
  -7   3   3    70251.30    69227.35    587.84 o 
  -5   3   3     2305.42     2202.44    118.79 o 
  -4   3   3      351.37      513.36     98.65 o 
  -3   3   3    37723.87    38302.46    531.38 o 
  -2   3   3    17984.73    17456.07    276.46 o 
  -1   3   3     1085.25     1342.44     98.93 o 
   1   3   3     3392.98     3771.84    134.90 o 
   2   3   3   214877.72   212354.00   1901.64 o 
   3   3   3   112143.43   113489.36   1089.32 o 
   4   3   3    48367.01    46806.01    500.58 o 
   5   3   3    99993.83    98798.70    788.04 o 
   6   3   3    19112.29    18892.36    232.25 o 
   7   3   3      209.93      253.01    111.12 o 
   8   3   3     4143.98     4312.69    128.55 o 
   9   3   3     4280.42     4497.69    168.45 o 
  10   3   3    11222.32    11427.32    216.74 o 
  11   3   3     2933.00     3125.07    145.30 o 
  12   3   3     8895.20     8983.56    235.85 o 
  13   3   3    11586.68    11504.96    332.81 o 
  14   3   3    18033.35    17934.86    386.54 o 
 -16   4   3      554.83      398.38    178.46 o 
 -15   4   3      625.95      491.72    178.66 o 
 -14   4   3     3002.76     3049.30    211.63 o 
 -13   4   3    10491.96    10363.26    246.41 o 
 -12   4   3      323.95      228.59    106.47 o 
 -11   4   3     4272.42     4685.75    150.23 o 
 -10   4   3     4946.75     5394.45    149.45 o 
  -9   4   3      617.83      796.02    102.94 o 
  -8   4   3      659.76      595.43     95.14 o 
  -7   4   3      964.70     1348.44    111.75 o 
  -6   4   3     9341.06     9397.13    187.09 o 
  -5   4   3     1157.94      886.70    112.38 o 
  -4   4   3     2586.26     2526.25    125.81 o 
  -3   4   3    17298.48    18166.09    271.84 o 
  -2   4   3     1040.09     1321.58    114.12 o 
  -1   4   3    23582.19    24313.99    321.40 o 
   0   4   3     3171.69     3773.59    144.13 o 
   1   4   3    65987.95    70670.30    707.01 o 
   2   4   3   156109.58   152757.03   1524.62 o 
   3   4   3       11.87      151.94     99.04 o 
   4   4   3    45806.25    49048.45    519.33 o 
   5   4   3   248908.33   247532.61   1783.82 o 
   6   4   3       55.31       52.61     87.39 o 
   7   4   3    28158.04    28145.05    307.55 o 
   8   4   3     1213.96     1244.02    110.88 o 
   9   4   3     8341.47     7937.26    210.19 o 
  10   4   3    34864.52    34384.26    371.20 o 
  11   4   3      474.56      345.32    112.78 o 
  12   4   3     3278.96     3439.09    163.62 o 
  13   4   3      249.56      123.28    131.65 o 
  14   4   3     1331.72     1631.66    197.75 o 
 -16   5   3     2427.83     2547.09    285.89 o 
 -15   5   3     7181.26     7288.55    273.36 o 
 -14   5   3     1801.78     1711.55    176.31 o 
 -13   5   3     1795.73     1874.02    142.26 o 
 -12   5   3      369.85      301.27    117.68 o 
 -11   5   3    13127.74    12731.72    224.52 o 
 -10   5   3    15684.21    15595.03    223.63 o 
  -9   5   3      974.36     1142.56    108.01 o 
  -8   5   3    92203.59    91546.71    703.54 o 
  -7   5   3     1219.30     1423.53     98.04 o 
  -6   5   3     6775.41     7031.43    162.88 o 
  -5   5   3     1578.31     2008.48    121.59 o 
  -4   5   3     4845.12     5552.54    178.34 o 
  -3   5   3     2528.26     1926.46    121.30 o 
  -2   5   3     4861.06     6575.04    266.88 o 
  -1   5   3     5174.94     6056.36    324.72 o 
   0   5   3    24098.25    24401.90    337.88 o 
   1   5   3    20504.53    20921.43    336.77 o 
   2   5   3      840.31      606.86    102.14 o 
   3   5   3     1674.47     2306.37    143.62 o 
   4   5   3    17092.11    16276.84    327.11 o 
   5   5   3       21.16      230.97     91.68 o 
   6   5   3    58135.75    57375.27    464.74 o 
   7   5   3     5545.25     5650.93    145.15 o 
   8   5   3     1027.81     1191.45    112.10 o 
   9   5   3    73692.28    71374.91    571.42 o 
  10   5   3     1541.67     2023.85    156.51 o 
  11   5   3     6401.28     6435.37    174.85 o 
  12   5   3     7557.18     7319.17    187.13 o 
  13   5   3      356.22      168.40    149.77 o 
  14   5   3     2812.18     2888.95    217.94 o 
 -16   6   3     4508.49     4925.29    251.35 o 
 -15   6   3    16259.78    17204.31    387.23 o 
 -14   6   3      217.77      408.69    134.07 o 
 -13   6   3    13475.60    12879.21    276.63 o 
 -12   6   3     1060.88     1014.43    129.08 o 
 -11   6   3     5297.97     5386.95    171.00 o 
 -10   6   3     9571.83     9543.33    218.20 o 
  -9   6   3       25.51       27.02    102.00 o 
  -8   6   3   131195.80   128710.49    939.41 o 
  -7   6   3    41889.55    41023.77    373.88 o 
  -6   6   3     9766.25     9738.10    197.20 o 
  -5   6   3     2394.29     2936.30    126.76 o 
  -4   6   3     8028.24     8614.57    322.31 o 
  -3   6   3   206334.34   204797.72   1830.76 o 
  -2   6   3    18584.89    18567.92    397.06 o 
  -1   6   3    13768.58    14141.67    262.30 o 
   0   6   3     6641.07     7398.50    225.70 o 
   1   6   3     9819.89     9966.97    317.69 o 
   2   6   3     2196.34     2862.04    149.67 o 
   3   6   3      177.38       45.34    102.53 o 
   4   6   3       72.42      196.54     99.09 o 
   5   6   3    57948.36    59242.50    496.33 o 
   6   6   3    11080.13    10979.98    286.46 o 
   7   6   3     4538.42     4817.85    139.00 o 
   8   6   3    17461.41    17733.37    241.86 o 
   9   6   3     2246.95     2863.81    136.12 o 
  10   6   3      112.70      165.34    111.51 o 
  11   6   3     4755.88     4748.91    161.85 o 
  12   6   3        3.21       63.82    119.59 o 
  13   6   3       17.70      -50.00    162.35 o 
  14   6   3        0.10      -14.24    183.58 o 
 -16   7   3       17.85     -249.59    177.89 o 
 -15   7   3       53.44      -55.66    183.43 o 
 -14   7   3    15566.14    15573.81    294.89 o 
 -13   7   3    13699.90    13775.64    286.11 o 
 -12   7   3     6336.16     6164.92    197.89 o 
 -11   7   3     2380.30     2450.98    144.35 o 
 -10   7   3      736.82      934.31    129.10 o 
  -9   7   3     7495.52     7725.08    182.04 o 
  -8   7   3   132850.58   128762.49    940.74 o 
  -7   7   3        0.12       78.96     81.54 o 
  -6   7   3    16916.53    16321.28    206.79 o 
  -5   7   3     7837.83     8104.20    187.71 o 
  -4   7   3     5708.77     6814.99    137.57 o 
  -3   7   3   297266.91   299331.28   2631.17 o 
  -2   7   3    57226.68    56706.71    666.92 o 
  -1   7   3    28211.50    28054.66    370.65 o 
   0   7   3    34329.05    35841.43    436.80 o 
   1   7   3     3368.16     4199.31    173.43 o 
   2   7   3      174.54       56.64     99.12 o 
   3   7   3   118376.76   122632.12   1080.84 o 
   4   7   3    56846.05    56810.85    502.85 o 
   5   7   3   134591.30   136804.20    988.71 o 
   6   7   3    35816.31    34892.36    333.53 o 
   7   7   3      496.06      558.42    102.30 o 
   8   7   3    10487.74    10183.72    194.56 o 
   9   7   3   103042.91   101134.30    797.18 o 
  10   7   3    15537.00    15335.15    250.04 o 
  11   7   3     1004.54     1009.91    124.07 o 
  12   7   3    32288.42    31597.49    393.23 o 
  13   7   3     6843.06     7193.79    281.11 o 
  14   7   3     6563.88     6930.16    268.33 o 
 -16   8   3    12732.27    13533.90    361.72 o 
 -15   8   3     1962.03     2026.66    167.55 o 
 -14   8   3     9781.27     9974.86    255.11 o 
 -13   8   3     3364.30     3150.30    180.00 o 
 -12   8   3     3507.83     3653.34    182.21 o 
 -11   8   3     4210.69     4201.75    166.19 o 
 -10   8   3    83491.30    81264.75    738.85 o 
  -9   8   3    12591.71    12927.71    236.87 o 
  -8   8   3      299.11      518.88    124.33 o 
  -7   8   3    22182.03    21766.63    246.88 o 
  -6   8   3     2116.42     2562.93     99.54 o 
  -5   8   3     4129.51     5338.10    156.11 o 
  -4   8   3     8705.33     9088.15    241.45 o 
  -3   8   3     9160.03     9675.95    197.99 o 
  -2   8   3   213601.61   208278.02   1876.38 o 
  -1   8   3      464.99      679.01    126.56 o 
   0   8   3     5708.57     5711.73    176.30 o 
   1   8   3    12642.94    13867.07    296.97 o 
   2   8   3      744.08      927.77    139.89 o 
   3   8   3    18911.71    18505.93    258.33 o 
   4   8   3    59272.30    58982.70    527.32 o 
   5   8   3    28355.61    27466.91    428.07 o 
   6   8   3     2395.32     2548.63    115.86 o 
   7   8   3     3296.63     3383.58    127.40 o 
   8   8   3      596.56      611.99    116.80 o 
   9   8   3       88.03      216.15    112.47 o 
  10   8   3     2521.08     2739.13    138.20 o 
  11   8   3     1473.46     1617.98    142.08 o 
  12   8   3     6183.08     6396.64    211.35 o 
  13   8   3    12941.33    12785.94    309.62 o 
  14   8   3      839.17      759.03    197.09 o 
 -16   9   3      489.87      593.71    192.04 o 
 -15   9   3      288.88      262.39    145.80 o 
 -14   9   3    20489.05    20147.24    336.95 o 
 -13   9   3      289.86      274.54    136.57 o 
 -12   9   3     1532.83     1790.67    153.94 o 
 -11   9   3      174.75      283.64    130.73 o 
 -10   9   3     5140.20     5338.20    171.17 o 
  -9   9   3       10.27      187.71    111.88 o 
  -8   9   3    41516.07    41550.93    512.02 o 
  -7   9   3    77493.74    75673.61    640.25 o 
  -6   9   3     4310.38     4661.15    158.96 o 
  -5   9   3    23809.00    23561.64    272.10 o 
  -4   9   3    29414.82    31041.75    452.71 o 
  -3   9   3    37893.01    40522.56    466.51 o 
  -2   9   3     8479.53     8638.62    207.62 o 
  -1   9   3     5768.19     6115.43    209.19 o 
   0   9   3   312256.78   296510.91   2628.11 o 
   1   9   3     4972.55     5720.38    183.72 o 
   2   9   3    19971.75    19328.89    320.40 o 
   3   9   3    16721.32    15602.01    256.92 o 
   4   9   3    92719.77    90789.69    776.65 o 
   5   9   3    41132.69    40175.88    381.90 o 
   6   9   3      507.47      780.78    109.78 o 
   7   9   3    36995.20    35949.79    348.06 o 
   8   9   3    29302.15    29232.99    335.84 o 
   9   9   3       21.21      -94.18    103.23 o 
  10   9   3     2460.29     2377.15    172.27 o 
  11   9   3     4249.13     4299.01    172.57 o 
  12   9   3    21827.38    21653.71    346.39 o 
  13   9   3     1811.47     2144.33    167.71 o 
  14   9   3       65.86      -10.45    172.16 o 
 -16  10   3     8416.79     8302.43    264.67 o 
 -15  10   3     3919.76     3911.52    205.31 o 
 -14  10   3     3396.92     3289.68    181.61 o 
 -13  10   3     2459.98     2600.34    197.78 o 
 -12  10   3    14868.68    14558.84    289.38 o 
 -11  10   3    40595.55    40346.12    528.58 o 
 -10  10   3    22791.92    21972.01    341.70 o 
  -9  10   3     1342.02     1410.28    154.10 o 
  -8  10   3    15327.90    14590.40    327.94 o 
  -7  10   3     4871.72     4858.15    170.02 o 
  -6  10   3     2080.97     1863.08    131.33 o 
  -5  10   3      653.42      778.19     92.36 o 
  -4  10   3     8915.41     9640.24    196.39 o 
  -3  10   3    68500.21    72675.28    912.82 o 
  -2  10   3       97.07      225.67     98.67 o 
  -1  10   3   157473.12   152253.12   1423.55 o 
   0  10   3    18005.04    16141.45    315.98 o 
   1  10   3    31500.53    30698.74    461.97 o 
   2  10   3       49.85       69.40    116.82 o 
   3  10   3     1029.46     1181.41    112.38 o 
   4  10   3     1207.80     1585.41    106.53 o 
   5  10   3     1057.70     1096.16    104.52 o 
   6  10   3    15571.51    15437.62    234.75 o 
   7  10   3     1547.93     1466.21    110.91 o 
   8  10   3    43428.67    42168.61    418.35 o 
   9  10   3    10739.99    10357.75    232.09 o 
  10  10   3     2605.06     2637.15    199.18 o 
  11  10   3    74912.56    75336.42    739.68 o 
  12  10   3      367.07      427.32    143.18 o 
  13  10   3      412.78      470.84    145.77 o 
 -16  11   3       23.66     -208.90    152.77 o 
 -15  11   3     1426.75     1336.47    163.94 o 
 -14  11   3     5764.06     6132.45    214.09 o 
 -13  11   3    11666.19    11415.06    271.43 o 
 -12  11   3     7799.17     8182.36    235.04 o 
 -11  11   3     6826.98     6840.79    208.69 o 
 -10  11   3    57516.32    55541.04    585.96 o 
  -9  11   3    34926.96    33986.51    429.26 o 
  -8  11   3       97.75       81.40    125.40 o 
  -7  11   3     6945.65     6942.82    278.60 o 
  -6  11   3     1313.01     1416.90    123.84 o 
  -5  11   3      428.40      328.83     95.40 o 
  -4  11   3    32749.48    35219.90    396.46 o 
  -3  11   3    45755.70    46447.69    530.85 o 
  -2  11   3    26036.75    27180.46    377.87 o 
  -1  11   3    18951.74    17875.23    398.34 o 
   0  11   3    19432.13    17591.63    356.84 o 
   1  11   3    15894.15    14497.46    669.95 o 
   2  11   3     4245.62     4790.97    179.65 o 
   3  11   3     9826.75     9741.78    234.10 o 
   4  11   3     8085.35     8491.94    180.01 o 
   5  11   3    11426.80    10989.33    220.29 o 
   6  11   3      191.11      377.64    103.31 o 
   7  11   3    68108.23    65910.04    567.51 o 
   8  11   3    23638.46    23077.76    324.54 o 
   9  11   3     1696.12     1575.22    138.54 o 
  10  11   3    27816.54    27636.79    390.82 o 
  11  11   3     2036.44     2326.15    170.67 o 
  12  11   3     4660.55     4947.86    196.39 o 
  13  11   3     1654.61     1299.28    163.49 o 
 -15  12   3     7237.65     7341.24    293.15 o 
 -14  12   3      421.07      297.17    147.72 o 
 -13  12   3      261.35      172.52    139.91 o 
 -12  12   3     9133.90     8888.96    241.04 o 
 -11  12   3     3652.01     3478.32    174.80 o 
 -10  12   3     2019.73     2146.71    159.17 o 
  -9  12   3    25142.17    24629.25    377.40 o 
  -8  12   3     1107.25     1388.18    145.50 o 
  -7  12   3     3660.39     3842.24    207.32 o 
  -6  12   3     5627.30     5793.11    175.08 o 
  -5  12   3    15198.91    14503.02    230.50 o 
  -4  12   3    44418.14    43845.81    422.76 o 
  -3  12   3     3834.83     4762.58    168.10 o 
  -2  12   3    24314.35    25280.79    349.37 o 
  -1  12   3      482.31      278.08    134.11 o 
   0  12   3    14175.09    13554.77    271.43 o 
   1  12   3      566.10      463.38    110.03 o 
   2  12   3     9059.71     9377.09    291.20 o 
   3  12   3    22848.34    21537.56    330.08 o 
   4  12   3      199.60      356.28     98.15 o 
   5  12   3    35083.84    34241.73    352.50 o 
   6  12   3      185.02      221.62    121.93 o 
   7  12   3    24151.12    23772.37    328.10 o 
   8  12   3     3687.17     4020.33    163.17 o 
   9  12   3      103.09      162.35    133.67 o 
  10  12   3     5804.94     6252.15    208.58 o 
  11  12   3     2269.23     2194.69    165.75 o 
  12  12   3       36.69       -4.30    138.04 o 
  13  12   3     7052.73     7587.39    265.04 o 
 -15  13   3     5321.05     5235.61    212.70 o 
 -14  13   3     1283.91     1278.27    161.03 o 
 -13  13   3     1580.95     1410.52    156.54 o 
 -12  13   3     1327.25     1518.35    155.21 o 
 -11  13   3     5386.02     5444.29    197.94 o 
 -10  13   3    28410.61    27063.88    382.92 o 
  -9  13   3        5.39     -214.66    130.05 o 
  -8  13   3      178.22      483.92    138.28 o 
  -7  13   3      166.13      233.15    128.14 o 
  -6  13   3     3444.88     3238.27    168.61 o 
  -5  13   3    15384.95    14966.54    274.79 o 
  -4  13   3    26934.94    27855.78    322.54 o 
  -3  13   3     2726.64     2822.51    139.89 o 
  -2  13   3    12958.01    12317.16    253.28 o 
  -1  13   3     5028.82     4704.58    221.71 o 
   0  13   3   111585.09   110146.38   1015.15 o 
   1  13   3    15010.81    15615.60    267.60 o 
   2  13   3     2333.50     2625.18    129.03 o 
   3  13   3    19432.49    20383.54    265.93 o 
   4  13   3    16339.25    16344.05    241.19 o 
   5  13   3      438.84      513.03    107.96 o 
   6  13   3       36.94       34.35    119.52 o 
   7  13   3   124975.38   120751.09    980.63 o 
   8  13   3        0.28     -199.47    115.25 o 
   9  13   3     4850.73     4878.13    191.31 o 
  10  13   3    12805.86    12631.95    276.11 o 
  11  13   3    21209.30    20440.06    344.44 o 
  12  13   3     5898.87     6031.16    216.86 o 
  13  13   3     2736.11     2726.43    199.87 o 
 -15  14   3     1485.15     1716.70    171.82 o 
 -14  14   3    15446.13    15118.82    313.92 o 
 -13  14   3     6372.88     6066.58    215.51 o 
 -12  14   3     2874.23     2979.06    179.92 o 
 -11  14   3    46642.50    45530.72    583.80 o 
 -10  14   3     3026.23     3124.09    170.37 o 
  -9  14   3     3106.12     3294.89    192.26 o 
  -8  14   3       64.24      -50.82    132.80 o 
  -7  14   3      308.43      313.20    131.99 o 
  -6  14   3      765.10      582.09    133.53 o 
  -5  14   3    49578.06    49484.69    499.26 o 
  -4  14   3       81.20     -184.13    117.48 o 
  -3  14   3     5002.02     5179.24    139.26 o 
  -2  14   3     3343.00     3350.11    161.14 o 
  -1  14   3    14770.53    15431.01    279.63 o 
   0  14   3   137009.64   139236.61   1145.10 o 
   1  14   3    35876.10    35317.42    384.08 o 
   2  14   3       77.11       43.91    110.24 o 
   3  14   3     1755.10     1857.27    120.05 o 
   4  14   3     6969.24     6808.24    174.89 o 
   5  14   3       48.52      113.40    102.21 o 
   6  14   3    14988.84    14569.11    265.24 o 
   7  14   3     6030.29     5944.93    183.64 o 
   8  14   3     3552.13     3477.02    174.35 o 
   9  14   3    12534.56    12460.88    275.56 o 
  10  14   3     1833.83     1891.55    162.98 o 
  11  14   3    38362.07    37283.52    469.08 o 
  12  14   3    23234.79    23266.16    369.21 o 
  13  14   3     3270.65     3360.87    191.35 o 
 -15  15   3     1865.01     1985.75    179.75 o 
 -14  15   3       95.57      174.82    150.29 o 
 -13  15   3     3395.14     3616.29    189.67 o 
 -12  15   3     8336.08     8330.97    240.64 o 
 -11  15   3      485.20      489.31    184.17 o 
 -10  15   3      957.68      730.26    145.01 o 
  -9  15   3    13373.60    12501.13    274.35 o 
  -8  15   3     3991.22     3810.44    180.70 o 
  -7  15   3    11498.71    11135.23    296.17 o 
  -6  15   3    45247.98    44352.43    494.57 o 
  -5  15   3    79149.66    78119.19    890.05 o 
  -4  15   3      602.43     1109.27    120.15 o 
  -3  15   3     6051.80     6316.19    152.34 o 
  -2  15   3    27841.35    27050.58    377.20 o 
  -1  15   3    63052.72    64188.22    576.92 o 
   0  15   3    38141.54    37882.21    406.03 o 
   1  15   3    53607.83    53317.95    474.26 o 
   2  15   3   182515.53   180928.05   1282.02 o 
   3  15   3      815.27      885.32    115.40 o 
   4  15   3     8125.48     8415.75    188.75 o 
   5  15   3    27626.77    26929.32    314.96 o 
   6  15   3    37819.97    37145.30    420.09 o 
   7  15   3    14487.40    13965.86    258.76 o 
   8  15   3      338.35      290.95    135.41 o 
   9  15   3        7.53     -123.83    134.70 o 
  10  15   3      470.57      418.63    143.36 o 
  11  15   3     3392.96     3275.54    185.20 o 
  12  15   3     1241.01     1287.20    177.40 o 
  13  15   3     2115.15     2129.99    178.45 o 
 -15  16   3     1177.58     1113.81    169.59 o 
 -14  16   3     6888.33     6957.28    235.10 o 
 -13  16   3     3662.34     3537.20    210.75 o 
 -12  16   3        8.19      -86.81    147.08 o 
 -11  16   3    14099.90    13988.37    298.89 o 
 -10  16   3    16126.92    15569.17    302.14 o 
  -9  16   3    13170.61    12552.36    279.02 o 
  -8  16   3    37553.74    35701.98    452.97 o 
  -7  16   3      478.70      245.39    143.69 o 
  -6  16   3      692.32      639.17    142.22 o 
  -5  16   3    24708.24    24629.02    319.55 o 
  -4  16   3    20087.39    19882.16    289.94 o 
  -3  16   3   122860.47   122306.53    907.98 o 
  -2  16   3    30942.25    31287.78    345.11 o 
  -1  16   3    15795.22    16419.44    231.97 o 
   0  16   3    16664.31    17226.18    275.74 o 
   1  16   3    33855.55    33236.77    353.39 o 
   2  16   3      359.38      276.02    115.63 o 
   3  16   3    39437.92    39110.42    395.25 o 
   4  16   3     3934.70     4044.59    150.75 o 
   5  16   3    11141.71    10688.84    240.16 o 
   6  16   3      162.23       62.29    123.27 o 
   7  16   3     2158.77     2323.13    160.51 o 
   8  16   3      690.32      897.94    155.14 o 
   9  16   3    36178.80    34501.52    448.08 o 
  10  16   3     2925.75     3030.56    177.35 o 
  11  16   3     6504.43     6238.76    215.89 o 
  12  16   3     1196.27     1009.76    175.51 o 
 -14  17   3     2014.28     2007.23    181.19 o 
 -13  17   3      885.64      722.12    157.31 o 
 -12  17   3       69.17       91.38    143.69 o 
 -11  17   3        2.53       -4.72    141.16 o 
 -10  17   3    16127.05    14814.91    303.76 o 
  -9  17   3     3655.09     3509.64    181.46 o 
  -8  17   3    42495.91    41550.29    518.40 o 
  -7  17   3    73226.20    70105.17    695.12 o 
  -6  17   3     2035.12     2070.28    164.18 o 
  -5  17   3    36586.64    36450.08    403.39 o 
  -4  17   3      281.19      517.12    176.27 o 
  -3  17   3   129059.12   127534.90    947.80 o 
  -2  17   3     1258.40     1184.69    120.76 o 
  -1  17   3    74579.16    76713.27    589.37 o 
   0  17   3     9164.18    10425.31    200.45 o 
   1  17   3     6025.67     6694.52    170.71 o 
   2  17   3    25949.10    26226.43    426.06 o 
   3  17   3    82222.59    80265.20    658.66 o 
   4  17   3    33104.51    32961.93    460.16 o 
   5  17   3    28593.37    28468.94    363.37 o 
   6  17   3     1094.28     1276.02    149.84 o 
   7  17   3     1958.71     2025.92    161.14 o 
   8  17   3    13243.79    12897.76    281.84 o 
   9  17   3     2232.89     2669.35    245.53 o 
  10  17   3     5873.14     5654.35    210.83 o 
  11  17   3     2831.03     2736.68    251.22 o 
  12  17   3     9637.13     9347.79    262.97 o 
 -14  18   3      650.54      546.95    164.25 o 
 -13  18   3     6257.35     6541.22    268.40 o 
 -12  18   3     2552.04     2528.55    179.54 o 
 -11  18   3    44322.18    42775.76    518.42 o 
 -10  18   3     2263.80     2414.96    200.29 o 
  -9  18   3     5369.95     5051.24    201.69 o 
  -8  18   3    11353.36    11129.93    270.34 o 
  -7  18   3    19252.49    18239.91    326.62 o 
  -6  18   3     3649.91     3646.91    185.49 o 
  -5  18   3     3674.26     3978.50    190.55 o 
  -4  18   3     6019.87     6603.29    245.21 o 
  -3  18   3     4516.84     4828.31    152.89 o 
  -2  18   3    44712.37    44310.41    424.38 o 
  -1  18   3      449.97      850.62    113.75 o 
   0  18   3    42992.13    42532.59    370.42 o 
   1  18   3     5399.92     5349.75    218.88 o 
   2  18   3    79471.09    78400.09    651.17 o 
   3  18   3    44617.04    43653.38    431.63 o 
   4  18   3     4390.54     4439.66    160.95 o 
   5  18   3     2388.46     2560.95    191.56 o 
   6  18   3      758.73      828.71    145.77 o 
   7  18   3     6710.23     6663.50    224.89 o 
   8  18   3     6229.22     5853.04    207.07 o 
   9  18   3     1722.96     1927.34    169.85 o 
  10  18   3    10954.88    10746.79    269.53 o 
  11  18   3     4421.10     4415.90    217.23 o 
  12  18   3     1044.22     1084.69    172.45 o 
 -14  19   3     1624.90     1571.90    176.51 o 
 -13  19   3    10650.37    10780.01    426.08 o 
 -12  19   3      319.96      269.46    158.32 o 
 -11  19   3      321.77      122.83    144.88 o 
 -10  19   3     6725.55     6388.07    221.59 o 
  -9  19   3     2867.69     2779.55    175.59 o 
  -8  19   3     1917.19     1839.23    161.57 o 
  -7  19   3     7468.31     7308.82    220.31 o 
  -6  19   3    36055.82    35081.15    443.51 o 
  -5  19   3      378.03      547.76    125.20 o 
  -4  19   3     6248.96     6452.58    231.68 o 
  -3  19   3     1969.43     2237.13    136.59 o 
  -2  19   3    18650.59    19200.34    343.21 o 
  -1  19   3    13056.84    12583.89    224.28 o 
   0  19   3      229.63      482.06    104.10 o 
   1  19   3     6619.41     6812.54    158.48 o 
   2  19   3    22177.88    22355.86    304.69 o 
   3  19   3     2095.21     2410.44    145.62 o 
   4  19   3     3503.90     3672.75    152.48 o 
   5  19   3    22143.34    21237.62    345.41 o 
   6  19   3    37632.92    35851.60    452.17 o 
   7  19   3     1458.00     1529.34    162.81 o 
   8  19   3     6248.46     5988.89    212.92 o 
   9  19   3    33591.12    31942.38    435.90 o 
  10  19   3     2174.99     2498.34    198.15 o 
  11  19   3      585.83      276.13    249.48 o 
  12  19   3      672.01      720.78    160.23 o 
 -14  20   3     8379.92     8098.95    252.00 o 
 -13  20   3      160.46      114.53    151.10 o 
 -12  20   3    12002.27    11012.11    281.94 o 
 -11  20   3      934.79      805.71    163.98 o 
 -10  20   3      678.56      342.63    145.14 o 
  -9  20   3      493.54      465.63    150.42 o 
  -8  20   3     9468.86     8904.19    245.61 o 
  -7  20   3    39979.66    38222.94    473.46 o 
  -6  20   3    10901.07    10411.25    356.90 o 
  -5  20   3     6160.16     6126.48    212.73 o 
  -4  20   3     6177.87     5979.64    215.29 o 
  -3  20   3      270.27      347.30    109.37 o 
  -2  20   3       92.68      212.51    111.43 o 
  -1  20   3      555.04      495.83    118.05 o 
   0  20   3      776.31      838.02    115.98 o 
   1  20   3     1772.68     2051.65    124.42 o 
   2  20   3    39931.14    40279.98    419.95 o 
   3  20   3    14904.76    14806.83    262.68 o 
   4  20   3    28026.77    27263.39    361.12 o 
   5  20   3    58329.82    55450.05    596.45 o 
   6  20   3    18995.98    18204.35    390.42 o 
   7  20   3     5103.50     4503.75    197.23 o 
   8  20   3     5213.63     4990.98    203.69 o 
   9  20   3        1.88      -22.43    160.60 o 
  10  20   3    33528.14    32114.71    493.22 o 
  11  20   3     4952.94     5033.27    217.46 o 
 -13  21   3    13683.27    13834.32    313.60 o 
 -12  21   3       47.98      -53.08    145.47 o 
 -11  21   3     8690.89     8254.57    250.52 o 
 -10  21   3      991.63      838.43    160.26 o 
  -9  21   3     2646.89     2521.04    179.25 o 
  -8  21   3    12561.06    11725.05    278.52 o 
  -7  21   3    23687.77    22440.66    363.92 o 
  -6  21   3       28.88      135.36    142.85 o 
  -5  21   3    10054.63     9762.58    299.37 o 
  -4  21   3     4753.61     4638.51    181.58 o 
  -3  21   3     5992.27     6101.48    163.15 o 
  -2  21   3       80.37      -56.22    117.99 o 
  -1  21   3     9829.51     9908.32    204.52 o 
   0  21   3     9100.83     9226.71    185.81 o 
   1  21   3     1081.14     1152.05    118.85 o 
   2  21   3    12461.82    12491.84    225.38 o 
   3  21   3    83873.55    83918.26    744.68 o 
   4  21   3    43973.64    43798.39    511.65 o 
   5  21   3      283.51      213.51    142.97 o 
   6  21   3      662.85      364.55    149.26 o 
   7  21   3      102.61      122.00    163.95 o 
   8  21   3     5644.89     6022.84    236.93 o 
   9  21   3       48.96      -22.05    141.42 o 
  10  21   3     5451.89     5855.29    226.20 o 
  11  21   3      400.38      396.47    158.73 o 
 -13  22   3     2927.40     2697.52    193.80 o 
 -12  22   3     6011.98     6035.80    228.60 o 
 -11  22   3     2157.06     1780.07    176.15 o 
 -10  22   3      901.60      659.27    155.98 o 
  -9  22   3    14949.73    14485.06    311.08 o 
  -8  22   3     9685.59     8768.84    253.97 o 
  -7  22   3     5066.12     4703.75    201.15 o 
  -6  22   3      357.76      271.52    146.41 o 
  -5  22   3    15025.66    14784.87    365.40 o 
  -4  22   3      941.03      891.03    153.47 o 
  -3  22   3     9984.99     9317.05    213.15 o 
  -2  22   3    19023.55    18181.58    268.41 o 
  -1  22   3    28049.54    27720.89    298.08 o 
   0  22   3     7896.95     8240.44    181.20 o 
   1  22   3        8.86      -20.90    107.43 o 
   2  22   3     8094.06     8422.28    195.48 o 
   3  22   3       68.38       23.89    119.51 o 
   4  22   3      944.76      802.04    152.66 o 
   5  22   3    10975.63    10518.76    264.22 o 
   6  22   3      568.37      786.19    157.28 o 
   7  22   3     4818.44     5507.51    227.40 o 
   8  22   3     2141.98     2077.12    173.99 o 
   9  22   3     1800.75     1739.36    173.42 o 
  10  22   3      554.25      375.57    159.70 o 
  11  22   3     3957.85     4293.99    237.79 o 
 -13  23   3     9965.05     9799.18    280.74 o 
 -12  23   3     3701.76     3287.48    201.65 o 
 -11  23   3     1434.45     1319.79    170.21 o 
 -10  23   3     1827.55     1968.42    201.29 o 
  -9  23   3     3551.30     3333.84    190.88 o 
  -8  23   3    12218.43    12346.34    294.19 o 
  -7  23   3      943.19      907.13    159.82 o 
  -6  23   3    46594.92    44689.68    525.05 o 
  -5  23   3     5478.36     5744.67    275.77 o 
  -4  23   3       69.72      148.71    133.05 o 
  -3  23   3     7395.73     7585.53    198.82 o 
  -2  23   3      280.78      384.66    118.65 o 
  -1  23   3    59683.39    59406.93    510.43 o 
   0  23   3      552.98      447.84    129.39 o 
   1  23   3    52408.95    51216.91    434.96 o 
   2  23   3    38416.56    38452.79    506.91 o 
   3  23   3     1797.99     1720.48    146.37 o 
   4  23   3      555.28      432.57    151.42 o 
   5  23   3    11324.80    11048.93    272.19 o 
   6  23   3    40966.96    39696.51    497.90 o 
   7  23   3     3519.52     3364.26    188.86 o 
   8  23   3     1058.07      959.98    164.54 o 
   9  23   3      756.79     1109.75    167.46 o 
  10  23   3      126.67     -121.47    150.91 o 
  11  23   3      216.36      428.07    161.80 o 
 -12  24   3     1354.83     1592.69    179.13 o 
 -11  24   3     6851.48     6844.07    237.76 o 
 -10  24   3     7316.17     7321.67    240.00 o 
  -9  24   3    10231.72     9720.85    264.92 o 
  -8  24   3    16530.32    15889.63    319.42 o 
  -7  24   3     2555.05     2518.00    184.65 o 
  -6  24   3    13749.99    12912.01    297.21 o 
  -5  24   3    89664.05    85368.95    820.35 o 
  -4  24   3    19317.89    18916.85    310.51 o 
  -3  24   3     2802.46     2995.82    149.86 o 
  -2  24   3    11475.03    11145.67    231.57 o 
  -1  24   3     9073.58    10279.60    209.76 o 
   0  24   3    33363.41    33289.24    333.73 o 
   1  24   3      518.64      786.93    117.74 o 
   2  24   3       47.03      233.41    128.23 o 
   3  24   3      621.39      895.58    229.70 o 
   4  24   3     9679.75     9143.62    306.80 o 
   5  24   3     6193.66     6116.43    218.34 o 
   6  24   3      526.28      688.54    151.40 o 
   7  24   3      240.37      164.02    150.20 o 
   8  24   3       89.68       46.74    185.13 o 
   9  24   3     2224.37     2017.10    182.56 o 
  10  24   3     2886.41     2909.47    222.88 o 
 -12  25   3     2806.68     2621.51    199.78 o 
 -11  25   3      751.71      736.73    199.95 o 
 -10  25   3      667.62      407.17    158.16 o 
  -9  25   3     4630.42     4761.11    221.51 o 
  -8  25   3    32914.01    32002.54    446.06 o 
  -7  25   3     1235.11     1371.53    167.79 o 
  -6  25   3      460.79      280.50    157.69 o 
  -5  25   3    15137.55    15292.88    316.51 o 
  -4  25   3     5846.95     5470.44    193.92 o 
  -3  25   3     3070.84     3454.51    206.93 o 
  -2  25   3     5568.69     5549.17    175.43 o 
  -1  25   3     6191.52     6116.43    170.70 o 
   0  25   3   105555.17   105082.00    749.23 o 
   1  25   3        8.72      -48.11    115.31 o 
   2  25   3     1176.41     1324.48    160.68 o 
   3  25   3        8.03        2.66    168.41 o 
   4  25   3     1365.29     1582.39    178.20 o 
   5  25   3      112.06      -11.37    149.11 o 
   6  25   3     8135.53     7938.65    241.20 o 
   7  25   3    47211.89    45262.30    544.89 o 
   8  25   3    18412.55    17415.75    334.60 o 
   9  25   3      680.03      716.17    165.00 o 
  10  25   3     3780.59     4000.40    234.92 o 
 -12  26   3     2907.86     2895.34    234.42 o 
 -11  26   3     2226.71     2365.94    191.03 o 
 -10  26   3      186.45      142.88    158.33 o 
  -9  26   3     4683.30     4493.34    210.84 o 
  -8  26   3      304.84      243.87    152.56 o 
  -7  26   3     4501.09     4283.26    202.45 o 
  -6  26   3      419.53      472.71    155.85 o 
  -5  26   3    25519.31    23436.26    378.28 o 
  -4  26   3      289.38      155.48    153.90 o 
  -3  26   3     7969.17     8000.35    218.52 o 
  -2  26   3    13877.92    14007.78    256.19 o 
  -1  26   3    19346.14    18926.22    269.69 o 
   1  26   3     1049.79     1359.21    159.94 o 
   2  26   3    31683.10    31310.26    397.70 o 
   3  26   3    28898.10    28509.41    411.65 o 
   4  26   3    18233.14    17672.98    333.72 o 
   5  26   3      318.87      188.11    151.89 o 
   6  26   3      600.37      681.45    162.67 o 
   7  26   3    40321.27    39641.25    505.33 o 
   8  26   3      240.84      445.06    160.62 o 
   9  26   3     4157.71     4556.67    280.98 o 
 -11  27   3     9649.06     8560.34    282.87 o 
 -10  27   3    19954.90    18584.93    412.93 o 
  -9  27   3    10567.76    10064.47    278.48 o 
  -8  27   3      778.83      677.41    164.93 o 
  -7  27   3      306.37      322.58    157.86 o 
  -6  27   3       41.34      241.93    230.68 o 
  -5  27   3     2230.24     2408.32    183.12 o 
  -4  27   3     2123.78     2266.65    229.40 o 
  -3  27   3    29919.40    29749.35    394.35 o 
  -2  27   3      164.76      201.70    127.22 o 
  -1  27   3     4108.42     4682.65    173.90 o 
   0  27   3      195.98      144.83    126.60 o 
   1  27   3      951.30     1093.09    164.80 o 
   2  27   3    26199.11    26460.38    391.18 o 
   3  27   3     1769.75     1638.48    169.95 o 
   4  27   3       14.90     -136.36    145.39 o 
   5  27   3     1896.67     1832.06    202.30 o 
   6  27   3     2132.25     2045.87    201.85 o 
   7  27   3      319.65      239.06    159.21 o 
   8  27   3     1282.56     1164.22    177.12 o 
   9  27   3     7751.92     7645.92    249.60 o 
 -11  28   3     4623.01     4714.82    223.13 o 
 -10  28   3      216.81       45.26    165.57 o 
  -9  28   3    13271.34    12371.48    297.67 o 
  -8  28   3     9214.05     9218.15    260.80 o 
  -7  28   3     1182.73     1254.33    171.53 o 
  -6  28   3    15245.69    14968.21    318.39 o 
  -5  28   3     5219.90     5256.48    217.16 o 
  -4  28   3       35.22       74.41    155.44 o 
  -3  28   3      644.05     1073.33    161.55 o 
  -2  28   3      234.27      244.36    129.32 o 
  -1  28   3     4197.81     4501.78    172.63 o 
   0  28   3      936.09      855.80    189.83 o 
   1  28   3     4106.95     4297.80    182.56 o 
   2  28   3     1582.19     1907.93    172.15 o 
   3  28   3     7527.88     7516.61    236.36 o 
   4  28   3    14479.16    14906.57    310.18 o 
   5  28   3    16401.63    16019.66    324.15 o 
   6  28   3      732.44      697.31    165.40 o 
   7  28   3      926.44      868.03    167.63 o 
   8  28   3    10986.03    10411.82    288.84 o 
 -10  29   3       58.85      100.51    163.15 o 
  -9  29   3      436.85      193.69    167.93 o 
  -8  29   3       26.06       -4.25    213.84 o 
  -7  29   3     3039.56     2933.07    194.88 o 
  -6  29   3      157.52       21.34    155.42 o 
  -5  29   3     2413.00     2457.94    199.67 o 
  -4  29   3     9775.52     9123.07    304.70 o 
  -3  29   3      499.44      601.52    167.55 o 
  -2  29   3     8122.94     8493.11    214.09 o 
  -1  29   3     5011.60     5106.60    192.27 o 
   0  29   3     4136.19     4230.68    193.70 o 
   1  29   3     2557.24     2902.05    191.04 o 
   2  29   3     1931.44     2031.96    175.52 o 
   3  29   3      738.22      699.96    161.36 o 
   4  29   3     4732.88     4702.81    212.29 o 
   5  29   3    11749.01    11659.31    289.67 o 
   6  29   3     1668.13     1793.88    195.27 o 
   7  29   3     7860.90     8067.33    254.13 o 
   8  29   3       22.86      100.80    160.43 o 
 -10  30   3      919.23     1057.82    228.96 o 
  -9  30   3       74.93     -314.76    157.38 o 
  -8  30   3    12796.14    12901.01    308.41 o 
  -7  30   3      613.14      516.52    166.03 o 
  -6  30   3     4144.55     3946.40    206.66 o 
  -5  30   3      169.96      289.47    164.85 o 
  -4  30   3     6214.94     6228.53    228.67 o 
  -3  30   3     5632.27     5521.35    238.44 o 
  -2  30   3    76039.02    77004.39    716.19 o 
  -1  30   3        4.37      203.49    137.80 o 
   0  30   3      428.82      404.29    148.05 o 
   1  30   3    22953.90    22892.84    448.16 o 
   2  30   3      435.36      512.08    154.95 o 
   3  30   3        2.80     -219.84    152.46 o 
   4  30   3     1336.98     1590.03    177.88 o 
   5  30   3     9796.86     9717.54    274.19 o 
   6  30   3      857.76      751.36    170.44 o 
   7  30   3      211.56      170.07    163.27 o 
  -9  31   3     1374.18     1317.04    183.89 o 
  -8  31   3     2204.25     2022.90    192.21 o 
  -7  31   3     3034.81     3151.60    217.48 o 
  -6  31   3    19379.22    19281.93    363.93 o 
  -5  31   3     3333.43     3360.88    245.79 o 
  -4  31   3      113.67     -176.68    158.75 o 
  -3  31   3    38221.07    38245.36    489.67 o 
  -1  31   3     1416.08     1532.11    164.56 o 
   0  31   3     1761.72     1730.39    191.50 o 
   1  31   3      305.12      577.97    198.61 o 
   2  31   3     7400.94     7696.32    296.69 o 
   3  31   3      140.64      -21.29    153.68 o 
   4  31   3      757.68      876.65    165.13 o 
   5  31   3     5634.57     5292.14    232.60 o 
   6  31   3      105.68      104.94    212.84 o 
   7  31   3      227.24      265.17    168.31 o 
  -8  32   3      140.61      192.25    163.10 o 
  -7  32   3     5485.54     5849.54    233.46 o 
  -6  32   3       38.63      369.51    176.47 o 
  -5  32   3     3515.73     3388.29    205.60 o 
  -4  32   3        3.21     -170.22    156.33 o 
  -3  32   3    41815.02    41826.88    518.25 o 
  -2  32   3    12035.82    12827.79    384.09 o 
  -1  32   3      438.66      690.19    154.60 o 
   0  32   3      106.61      272.79    192.62 o 
   1  32   3      344.15      127.63    193.75 o 
   2  32   3       12.85      115.99    197.78 o 
   3  32   3     5089.91     5067.38    234.27 o 
   4  32   3     7369.85     7683.01    248.43 o 
   5  32   3     5751.65     5506.71    226.92 o 
   6  32   3    12864.42    13708.91    321.95 o 
  -7  33   3    14536.13    14713.25    330.70 o 
  -6  33   3     5094.02     5303.81    231.26 o 
  -5  33   3    25780.90    26291.12    419.19 o 
  -4  33   3     1390.80     1361.59    185.15 o 
  -3  33   3      199.82      833.58    186.23 o 
  -2  33   3      404.74      464.19    193.84 o 
  -1  33   3      888.58      976.30    162.73 o 
   0  33   3    18324.54    19132.26    417.51 o 
   1  33   3     5006.76     5704.98    384.80 o 
   2  33   3      186.94      403.12    211.83 o 
   3  33   3      401.66      601.92    179.17 o 
   4  33   3    15946.74    16261.86    336.90 o 
   5  33   3     2287.78     2589.29    196.04 o 
  -6  34   3      244.43      209.54    174.33 o 
  -5  34   3    10066.82    10786.80    294.14 o 
  -4  34   3     4873.14     4708.11    224.60 o 
  -3  34   3     3024.45     3196.92    241.31 o 
  -2  34   3        0.48      124.37    188.49 o 
  -1  34   3    19134.36    20616.20    459.37 o 
   0  34   3      181.43      527.87    204.95 o 
   1  34   3     1350.67     1597.51    222.83 o 
   2  34   3    13083.14    13490.98    380.68 o 
   3  34   3     7739.53     8121.97    310.67 o 
   4  34   3     1196.45     1116.58    180.22 o 
  -5  35   3      133.32      234.55    172.20 o 
  -4  35   3     2772.09     2833.82    297.26 o 
  -3  35   3     7046.06     7738.57    295.01 o 
  -2  35   3     6838.66     7495.64    357.90 o 
  -1  35   3     3784.54     4133.04    351.81 o 
   0  35   3      995.88     1297.08    218.56 o 
   1  35   3     1982.27     2093.13    262.92 o 
   2  35   3     3565.83     4048.88    259.89 o 
   3  35   3     1511.90     1162.02    299.35 o 
  -3  36   3     2516.78     3237.52    243.80 o 
  -2  36   3      611.06      889.09    208.96 o 
  -1  36   3     6707.97     7585.85    647.16 o 
   0  36   3    11017.01    11948.30    385.99 o 
   1  36   3     3084.12     3836.40    256.46 o 
 -16   0   4    11678.75    12524.42    629.75 o 
 -14   0   4    23131.29    23690.36    508.45 o 
 -12   0   4      857.37      635.38    165.28 o 
 -10   0   4    45765.73    45319.10    537.97 o 
  -8   0   4     1159.08     1132.33    145.44 o 
  -6   0   4       14.02      345.65    156.89 o 
  -4   0   4     3898.34     3336.19    197.91 o 
   0   0   4   315439.31   321084.84   3497.16 o 
   2   0   4    21940.39    25722.34    571.07 o 
   4   0   4    35446.25    37742.63    674.50 o 
   6   0   4    12311.88    11867.42    296.10 o 
   8   0   4    93059.10    91477.71    923.50 o 
  10   0   4    12269.72    12336.54    378.09 o 
  12   0   4    20281.62    20091.34    465.57 o 
  14   0   4       15.12      177.84    209.29 o 
 -16   1   4     1281.03     1120.17    190.74 o 
 -15   1   4     8840.00     9170.56    268.25 o 
 -14   1   4     1863.15     2244.34    160.11 o 
 -13   1   4    19469.16    20171.15    303.07 o 
 -12   1   4    16380.67    16672.60    235.96 o 
 -11   1   4     9309.17     9547.40    179.91 o 
 -10   1   4   139128.59   139863.03    921.21 o 
  -9   1   4     2103.12     2369.08    111.84 o 
  -8   1   4     5499.41     5983.50    156.16 o 
  -7   1   4    13336.56    14098.21    241.30 o 
  -6   1   4    12240.46    11326.46    252.25 o 
  -5   1   4    14227.24    14131.03    305.68 o 
  -4   1   4    14262.32    14158.32    307.27 o 
  -3   1   4     6880.34     6199.50    251.82 o 
  -2   1   4   232094.08   240058.61   2120.59 o 
  -1   1   4        0.54       68.56    122.88 o 
   0   1   4    13299.97    13361.98    191.84 o 
   1   1   4    10088.74    10657.99    213.89 o 
   2   1   4      716.54      872.31    103.74 o 
   3   1   4     1297.00     1357.84    124.09 o 
   4   1   4     5376.74     5651.80    163.91 o 
   5   1   4      167.03      216.03     88.68 o 
   6   1   4    35456.97    34740.55    328.23 o 
   7   1   4      628.39      774.58    105.37 o 
   8   1   4    21730.59    21273.90    262.00 o 
   9   1   4     3584.50     3608.24    135.77 o 
  10   1   4     6124.42     6047.29    159.34 o 
  11   1   4     6939.61     6682.62    204.47 o 
  12   1   4     7460.49     7831.05    224.30 o 
  13   1   4     4778.66     5011.15    195.10 o 
  14   1   4     5881.02     6343.17    213.05 o 
 -16   2   4        4.79       65.12    176.96 o 
 -15   2   4      481.84      193.93    167.57 o 
 -14   2   4    42207.05    42820.07    498.87 o 
 -13   2   4     1607.17     1891.84    141.35 o 
 -12   2   4     2850.35     3095.51    127.35 o 
 -11   2   4       40.09       73.88     94.83 o 
 -10   2   4     5542.69     6019.29    151.24 o 
  -9   2   4    60348.45    58987.79    477.16 o 
  -8   2   4      354.69      317.05     92.22 o 
  -7   2   4    14099.91    14693.25    248.26 o 
  -6   2   4    11144.12    10085.72    255.00 o 
  -5   2   4     3617.31     4285.94    152.54 o 
  -4   2   4     1217.35     1318.95    115.03 o 
  -3   2   4    31118.79    32392.97    405.47 o 
  -2   2   4   546292.50   551367.75   4816.21 o 
  -1   2   4     6147.90     6955.37    221.26 o 
   0   2   4      100.52       47.75    109.18 o 
   1   2   4     1303.43     1505.24    105.73 o 
   2   2   4      255.45      202.36     96.96 o 
   3   2   4    46205.12    47738.05    555.44 o 
   4   2   4     9298.29     9946.51    217.35 o 
   5   2   4    26219.16    25768.80    285.92 o 
   6   2   4     3340.70     3463.24    126.77 o 
   7   2   4     1665.02     1957.37    110.06 o 
   8   2   4    28073.23    28291.59    338.65 o 
   9   2   4     3564.30     3433.86    132.28 o 
  10   2   4     6746.95     6866.09    168.10 o 
  11   2   4      841.09      768.77    131.86 o 
  12   2   4     6950.95     6996.05    215.20 o 
  13   2   4     2681.01     2870.29    182.66 o 
  14   2   4      156.76      177.48    142.84 o 
 -16   3   4       58.94       90.06    177.42 o 
 -15   3   4       45.66        5.35    168.58 o 
 -14   3   4    19009.39    19156.12    356.92 o 
 -13   3   4    19444.34    19196.03    274.58 o 
 -12   3   4    12044.18    12115.15    222.82 o 
 -11   3   4       10.95      -37.46     96.34 o 
 -10   3   4     1184.61     1379.48    108.28 o 
  -9   3   4    38078.21    37659.88    372.71 o 
  -8   3   4     8741.81     8652.65    180.00 o 
  -7   3   4   103989.29   104176.70    825.01 o 
  -6   3   4    18328.72    19397.98    316.51 o 
  -5   3   4    28019.46    26186.34    356.39 o 
  -4   3   4   124430.80   124976.22   1172.50 o 
  -3   3   4   217527.86   215979.14   1927.42 o 
  -2   3   4   124805.38   128102.30   1187.31 o 
  -1   3   4    31395.21    31593.66    349.40 o 
   0   3   4   119866.60   119966.66   1129.07 o 
   1   3   4      575.62      478.38     97.00 o 
   2   3   4     3036.52     3015.11    135.73 o 
   3   3   4     7021.49     8110.86    202.52 o 
   4   3   4     2313.62     3047.33    126.71 o 
   5   3   4    16761.61    16646.06    217.43 o 
   6   3   4    12296.33    12267.20    202.68 o 
   7   3   4     1731.93     1954.45    109.73 o 
   8   3   4    77510.98    76597.72    567.56 o 
   9   3   4       93.21       42.59    101.35 o 
  10   3   4    11454.96    11060.21    222.59 o 
  11   3   4     1021.37     1077.91    124.06 o 
  12   3   4     1310.06     1566.16    160.54 o 
  13   3   4        2.50     -180.93    127.83 o 
 -16   4   4     5474.41     5616.66    252.75 o 
 -15   4   4      858.63      958.36    183.82 o 
 -14   4   4     2312.88     2516.80    181.14 o 
 -13   4   4     2436.54     2569.22    147.29 o 
 -12   4   4      479.16      224.82    110.70 o 
 -11   4   4    53214.91    52975.75    453.62 o 
 -10   4   4    21398.84    20798.52    257.99 o 
  -9   4   4     2197.18     2461.98    124.57 o 
  -8   4   4     6485.82     6531.09    154.71 o 
  -7   4   4    40930.19    40491.68    372.10 o 
  -6   4   4     8873.51     9052.20    207.97 o 
  -5   4   4     2604.90     2694.18    134.70 o 
  -4   4   4    17549.23    16539.05    268.56 o 
  -3   4   4    13511.95    12763.25    239.45 o 
  -2   4   4     3356.40     4196.00    230.45 o 
  -1   4   4      121.17      251.25    105.28 o 
   0   4   4   277171.06   280650.56   2476.38 o 
   1   4   4    16940.24    15991.90    266.64 o 
   2   4   4    17058.91    16755.99    312.36 o 
   3   4   4    60713.18    63640.60    632.89 o 
   4   4   4    50972.21    52765.68    516.10 o 
   5   4   4     6804.85     7205.73    155.75 o 
   6   4   4    42992.73    43763.50    390.69 o 
   7   4   4    59408.19    60057.21    495.93 o 
   8   4   4     5970.50     6007.20    161.06 o 
   9   4   4     1507.17     1336.47    112.29 o 
  10   4   4    15970.44    16289.14    268.54 o 
  11   4   4     4174.38     4258.11    164.17 o 
  12   4   4      951.32      707.15    140.58 o 
  13   4   4        4.81     -258.24    130.98 o 
 -16   5   4     8927.70     9018.22    306.50 o 
 -15   5   4     6747.53     6730.39    347.66 o 
 -14   5   4      317.54      311.73    133.87 o 
 -13   5   4     3079.58     3152.24    155.45 o 
 -12   5   4    23862.13    23846.65    328.10 o 
 -11   5   4    51508.99    50912.35    468.92 o 
 -10   5   4     9487.50     9504.48    205.32 o 
  -9   5   4    15783.04    15742.83    235.10 o 
  -8   5   4    11921.81    11701.82    202.16 o 
  -7   5   4     1977.57     2024.60    105.92 o 
  -6   5   4    23020.64    21872.93    282.18 o 
  -5   5   4    36178.47    34735.63    430.84 o 
  -4   5   4     2962.10     3105.53    149.22 o 
  -3   5   4       13.10       18.70     97.82 o 
  -2   5   4    15243.18    14954.08    260.97 o 
  -1   5   4     6950.11     7275.40    310.44 o 
   0   5   4   141371.41   139132.94   1294.15 o 
   1   5   4    83308.66    81685.70    901.19 o 
   2   5   4     9483.09     9728.86    224.64 o 
   3   5   4     1452.54     1306.83    118.73 o 
   4   5   4     5398.77     5922.69    166.05 o 
   5   5   4    10236.18    11501.69    388.97 o 
   6   5   4    38563.39    38762.93    362.10 o 
   7   5   4       67.39      340.36    103.78 o 
   8   5   4     2076.71     2231.55    122.98 o 
   9   5   4       83.53       69.44     98.73 o 
  10   5   4      430.43      520.15    122.28 o 
  11   5   4    17397.07    17360.48    275.18 o 
  12   5   4      108.24     -171.98    110.98 o 
  13   5   4     1072.94     1158.01    171.02 o 
 -16   6   4      601.90      305.64    186.30 o 
 -15   6   4     2330.69     2497.03    255.03 o 
 -14   6   4    13341.66    13925.23    285.58 o 
 -13   6   4    10749.99    10782.38    256.64 o 
 -12   6   4    36330.05    36581.14    417.25 o 
 -11   6   4     2807.11     3099.37    164.89 o 
 -10   6   4      582.57      550.46    106.03 o 
  -9   6   4    39359.73    39896.80    425.70 o 
  -8   6   4     5666.12     5952.05    251.95 o 
  -7   6   4      644.07     1057.37     97.01 o 
  -6   6   4    59073.57    59577.11    484.70 o 
  -5   6   4    61446.47    60489.49    648.44 o 
  -4   6   4      450.86      928.07    109.27 o 
  -3   6   4     1030.16     1197.12    147.82 o 
  -2   6   4    20231.66    20271.61    308.82 o 
  -1   6   4    58030.62    62852.85    730.04 o 
   0   6   4       49.74       61.47    109.93 o 
   1   6   4    21210.85    21110.38    321.69 o 
   2   6   4     3658.52     3389.79    167.10 o 
   3   6   4    74843.95    74823.61    664.83 o 
   4   6   4     6571.58     6598.56    166.10 o 
   5   6   4   119540.61   119486.47    839.65 o 
   6   6   4    24233.85    24424.81    276.98 o 
   7   6   4      161.73      227.11    101.44 o 
   8   6   4    10700.46    10535.52    200.09 o 
   9   6   4      120.02      239.94    110.98 o 
  10   6   4      700.28      567.51    125.83 o 
  11   6   4     6848.62     6803.68    180.45 o 
  12   6   4      944.60     1009.85    138.72 o 
  13   6   4     9562.07     9922.36    325.43 o 
 -16   7   4     8673.52     9004.39    302.86 o 
 -15   7   4     3221.67     3319.88    186.52 o 
 -14   7   4    19568.84    19494.17    408.33 o 
 -13   7   4     2120.22     2337.72    159.04 o 
 -12   7   4    46680.39    46464.31    518.70 o 
 -11   7   4     7330.06     7416.64    193.87 o 
 -10   7   4      327.51      545.65    124.68 o 
  -9   7   4      122.43      206.92     98.15 o 
  -8   7   4    38278.10    38359.00    370.18 o 
  -7   7   4     6346.13     6361.15    146.13 o 
  -6   7   4      360.63      350.61     87.23 o 
  -5   7   4    48613.85    49936.34    604.10 o 
  -4   7   4    29189.57    32339.27    405.57 o 
  -3   7   4    29173.50    28181.12    372.57 o 
  -2   7   4     2308.15     2597.09    146.40 o 
  -1   7   4    26675.09    29513.62    392.88 o 
   0   7   4    18046.86    16722.00    292.47 o 
   1   7   4       38.77       41.05    106.74 o 
   2   7   4    41331.54    40422.10    543.69 o 
   3   7   4    43219.99    42361.10    438.42 o 
   4   7   4      118.23      112.61    106.68 o 
   5   7   4    20776.30    20091.18    243.89 o 
   6   7   4      138.08       55.26    101.22 o 
   7   7   4     6784.46     7123.07    167.52 o 
   8   7   4     4127.23     4461.31    141.97 o 
   9   7   4    30365.91    29652.14    342.15 o 
  10   7   4     1811.53     1948.12    131.65 o 
  11   7   4     7844.60     7829.83    198.60 o 
  12   7   4    11184.67    10836.28    245.38 o 
  13   7   4     1598.66     1790.62    247.13 o 
 -16   8   4     1055.44     1158.46    204.58 o 
 -15   8   4     2962.23     3508.38    183.76 o 
 -14   8   4       13.84      -32.19    131.18 o 
 -13   8   4       40.19       -7.46    144.07 o 
 -12   8   4      862.24      941.01    141.37 o 
 -11   8   4     5419.31     5341.08    172.50 o 
 -10   8   4    17615.29    17013.26    277.83 o 
  -9   8   4     4491.37     4815.33    140.29 o 
  -8   8   4    80929.12    79424.49    630.01 o 
  -7   8   4   114973.15   112068.62    828.24 o 
  -6   8   4     4458.70     4899.15    163.98 o 
  -5   8   4    56001.90    54207.12    478.29 o 
  -4   8   4    10878.02    10595.66    223.74 o 
  -3   8   4   112436.10   111513.00   1073.22 o 
  -2   8   4     1020.21     1108.11    116.28 o 
  -1   8   4     8655.80     8371.53    218.98 o 
   0   8   4     1912.27     2249.12    147.09 o 
   1   8   4    10736.10    10106.75    242.10 o 
   2   8   4       65.68     -119.79     95.31 o 
   3   8   4      274.54      479.31    108.90 o 
   4   8   4    25224.84    25039.55    304.95 o 
   5   8   4    12631.32    12079.92    199.77 o 
   6   8   4      335.35      443.33    101.33 o 
   7   8   4     5607.66     5996.84    155.36 o 
   8   8   4      803.48      824.07    117.25 o 
   9   8   4      395.70      480.44    113.34 o 
  10   8   4     4227.73     4323.17    156.07 o 
  11   8   4    50827.77    51149.17    530.83 o 
  12   8   4       52.35      -19.31    135.16 o 
  13   8   4     7948.59     8354.10    240.48 o 
 -16   9   4    15704.20    16380.41    392.16 o 
 -15   9   4     3606.97     3836.62    258.12 o 
 -14   9   4     3239.50     3295.28    175.71 o 
 -13   9   4     5482.97     5079.20    197.00 o 
 -12   9   4     9614.43     9602.25    245.79 o 
 -11   9   4     4561.51     4515.39    180.58 o 
 -10   9   4     1713.78     1731.87    138.55 o 
  -9   9   4    10667.90    10844.94    223.99 o 
  -8   9   4     5431.48     5374.52    146.09 o 
  -7   9   4   117055.56   114000.03    840.63 o 
  -6   9   4    64979.38    63842.98    516.05 o 
  -5   9   4   320212.53   319867.84   2257.59 o 
  -4   9   4     3293.22     4144.19    218.41 o 
  -3   9   4    15264.40    16573.81    282.85 o 
  -2   9   4    45642.79    44682.50    523.71 o 
  -1   9   4    22254.40    22265.13    344.58 o 
   0   9   4      126.78      418.60    119.68 o 
   1   9   4        2.40      -58.02    119.74 o 
   2   9   4     1868.69     2192.52    125.39 o 
   3   9   4     2502.27     2904.68    129.20 o 
   4   9   4      185.39      143.89    102.01 o 
   5   9   4      287.14      415.86     99.93 o 
   6   9   4     1832.14     2070.92    117.56 o 
   7   9   4     1056.40     1395.16    115.40 o 
   8   9   4     4364.01     3797.12    149.64 o 
   9   9   4     7718.55     7970.02    189.44 o 
  10   9   4     2126.45     2381.39    150.93 o 
  11   9   4     2358.73     2600.42    154.76 o 
  12   9   4        0.36      -83.77    135.21 o 
  13   9   4    11171.31    11242.68    327.64 o 
 -16  10   4     7712.34     7939.78    258.78 o 
 -15  10   4      687.94      513.83    152.85 o 
 -14  10   4      693.12      481.72    144.59 o 
 -13  10   4      255.83      178.70    136.54 o 
 -12  10   4     2301.44     2455.05    164.89 o 
 -11  10   4     2474.81     2495.71    158.00 o 
 -10  10   4    10388.47     9900.07    250.53 o 
  -9  10   4    23791.71    23429.50    310.72 o 
  -8  10   4     2339.98     2495.40    128.84 o 
  -7  10   4      243.03      119.76     99.22 o 
  -6  10   4    25242.49    25549.52    298.69 o 
  -5  10   4    20440.72    20906.20    297.04 o 
  -4  10   4    26085.23    27253.27    296.89 o 
  -3  10   4     5508.15     6212.81    189.44 o 
  -2  10   4    33231.61    32741.96    506.04 o 
  -1  10   4    10274.53    11262.49    260.33 o 
   0  10   4     1329.92     1855.38    244.71 o 
   1  10   4    15746.66    15213.40    381.12 o 
   2  10   4      683.33      962.13    109.76 o 
   3  10   4    71383.25    70705.69    609.14 o 
   4  10   4    13900.99    13357.46    240.26 o 
   5  10   4    79956.14    80055.95    632.45 o 
   6  10   4       60.44       76.71    100.25 o 
   7  10   4    15192.94    14904.89    226.93 o 
   8  10   4     6392.75     6367.93    170.44 o 
   9  10   4     3485.38     3300.37    145.28 o 
  10  10   4    31801.00    31182.10    388.95 o 
  11  10   4     5885.73     6220.82    205.92 o 
  12  10   4       42.31     -161.01    136.55 o 
  13  10   4       10.00       31.28    147.37 o 
 -16  11   4     1193.74     1388.20    166.19 o 
 -15  11   4    17409.67    18491.71    334.97 o 
 -14  11   4       49.07      138.21    138.00 o 
 -13  11   4     1866.69     2064.68    174.19 o 
 -12  11   4     4062.80     4060.56    186.63 o 
 -11  11   4    36008.92    35084.51    442.98 o 
 -10  11   4     8760.03     8571.69    236.22 o 
  -9  11   4    15340.92    14646.39    288.67 o 
  -8  11   4       66.77      -72.28    122.22 o 
  -7  11   4       12.11       12.42     99.25 o 
  -6  11   4     8836.80     8949.83    196.16 o 
  -5  11   4     5700.75     5891.00    159.94 o 
  -4  11   4    18085.60    16652.79    283.97 o 
  -3  11   4    14565.88    15441.00    227.08 o 
  -2  11   4    18658.43    17684.77    327.10 o 
  -1  11   4    16404.40    17439.85    328.63 o 
   0  11   4     4735.57     5168.88    197.35 o 
   1  11   4     7019.34     7391.61    190.02 o 
   2  11   4    27873.34    28146.56    327.30 o 
   3  11   4   257021.47   253320.19   1835.84 o 
   4  11   4     6128.59     6220.99    165.47 o 
   5  11   4    28070.15    27511.06    296.07 o 
   6  11   4     3270.58     3314.55    138.38 o 
   7  11   4     4154.88     4070.04    172.17 o 
   8  11   4     6127.88     6111.60    224.74 o 
   9  11   4     4602.98     4489.83    183.06 o 
  10  11   4     4233.22     4645.71    190.41 o 
  11  11   4      241.46      -27.81    140.21 o 
  12  11   4     1322.81     1172.41    156.25 o 
  13  11   4    10128.21    10466.28    267.71 o 
 -16  12   4    10437.74    11062.33    303.83 o 
 -15  12   4      146.97      215.73    147.58 o 
 -14  12   4    15220.16    15285.67    310.66 o 
 -13  12   4      541.32      420.35    142.10 o 
 -12  12   4     3825.77     3972.10    185.69 o 
 -11  12   4      101.87      121.94    133.82 o 
 -10  12   4     5708.44     5715.74    197.80 o 
  -9  12   4    13900.83    13892.61    308.65 o 
  -8  12   4    86769.70    84256.22    778.38 o 
  -7  12   4     7765.29     7601.30    206.28 o 
  -6  12   4      203.90      158.72    102.60 o 
  -5  12   4      882.41     1068.54    112.37 o 
  -4  12   4   128435.63   132890.36    958.64 o 
  -3  12   4    46394.89    46292.66    469.09 o 
  -2  12   4    10206.78    11293.41    253.67 o 
  -1  12   4       99.23      193.85    123.15 o 
   0  12   4     3837.96     3934.42    157.93 o 
   1  12   4    19601.99    19045.07    270.40 o 
   2  12   4    27235.08    27014.51    323.53 o 
   3  12   4    10088.01    10178.79    213.82 o 
   4  12   4    18348.23    18206.72    286.52 o 
   5  12   4    24267.59    23560.92    275.58 o 
   6  12   4      246.06      299.57    105.21 o 
   7  12   4      296.23      229.07    111.10 o 
   8  12   4      776.80      733.19    129.37 o 
   9  12   4     2946.71     2878.00    158.69 o 
  10  12   4     2138.46     2199.70    166.51 o 
  11  12   4     1557.42     1971.52    160.38 o 
  12  12   4     1398.86     1736.77    165.00 o 
  13  12   4     3158.33     3166.90    190.70 o 
 -15  13   4     4810.76     4997.30    210.73 o 
 -14  13   4    16574.49    16319.26    316.65 o 
 -13  13   4     1869.53     1898.84    162.64 o 
 -12  13   4      203.82       49.72    138.19 o 
 -11  13   4     4542.90     4706.03    192.04 o 
 -10  13   4    19143.46    18571.87    317.22 o 
  -9  13   4     2272.71     2075.37    160.00 o 
  -8  13   4      729.22      843.35    181.72 o 
  -7  13   4      152.06       90.91    128.63 o 
  -6  13   4    23835.03    23751.45    304.22 o 
  -5  13   4    55778.84    53586.44    579.28 o 
  -4  13   4       64.71      -22.05    103.82 o 
  -3  13   4    31836.21    31674.70    348.49 o 
  -2  13   4   153021.47   158242.08   1272.12 o 
  -1  13   4    24755.67    25332.47    420.61 o 
   0  13   4    24844.05    25041.16    366.78 o 
   1  13   4    21542.58    22678.36    315.60 o 
   2  13   4   107420.36   107113.06    860.44 o 
   3  13   4    20954.54    20615.83    275.09 o 
   4  13   4      554.78      378.26    112.38 o 
   5  13   4    40581.08    39470.36    391.98 o 
   6  13   4      536.94      479.20    135.29 o 
   7  13   4     6493.24     6434.69    187.24 o 
   8  13   4     5972.90     6055.99    236.26 o 
   9  13   4       48.92       53.43    134.79 o 
  10  13   4    11111.91    11149.44    266.00 o 
  11  13   4        2.91      -58.65    135.22 o 
  12  13   4    28466.13    28791.89    412.48 o 
 -15  14   4      819.82      466.98    155.42 o 
 -14  14   4     6585.47     6629.35    223.36 o 
 -13  14   4     1159.46     1135.35    160.85 o 
 -12  14   4     1178.32      941.20    151.10 o 
 -11  14   4    12239.59    11736.28    282.11 o 
 -10  14   4     7477.69     7654.44    218.71 o 
  -9  14   4    48675.92    46629.08    522.20 o 
  -8  14   4     6829.48     7135.44    210.87 o 
  -7  14   4    12368.90    12507.82    289.95 o 
  -6  14   4    60372.33    58407.80    539.38 o 
  -5  14   4    53672.89    53186.80    501.04 o 
  -4  14   4    15119.98    15193.26    217.57 o 
  -3  14   4     3486.28     3698.30    131.30 o 
  -2  14   4    10520.01    10148.47    218.75 o 
  -1  14   4    11236.80    11424.37    211.75 o 
   0  14   4     3040.02     3706.09    159.77 o 
   1  14   4      220.09      -43.07    108.43 o 
   2  14   4     5461.78     5980.80    162.10 o 
   3  14   4    66500.22    67283.70    571.15 o 
   4  14   4    14973.18    14569.00    241.65 o 
   5  14   4     6498.78     6607.84    165.47 o 
   6  14   4    78040.28    76533.99    734.51 o 
   7  14   4     4681.60     4629.82    181.66 o 
   8  14   4      595.36      486.68    140.48 o 
   9  14   4     1144.06     1035.13    175.69 o 
  10  14   4     3050.50     2937.60    173.77 o 
  11  14   4     1303.33     1552.83    159.26 o 
  12  14   4     2636.47     2804.92    209.32 o 
 -15  15   4      676.43      603.44    160.27 o 
 -14  15   4     4133.41     4339.48    201.62 o 
 -13  15   4     5992.45     5832.44    214.24 o 
 -12  15   4      153.50      140.81    139.91 o 
 -11  15   4      872.81      725.94    147.74 o 
 -10  15   4     5346.85     5164.29    197.40 o 
  -9  15   4    21549.82    20608.36    336.22 o 
  -8  15   4     5721.80     5464.33    249.29 o 
  -7  15   4    48238.86    46595.36    519.37 o 
  -6  15   4    13328.63    12785.18    242.93 o 
  -5  15   4    82397.81    81642.79    697.78 o 
  -4  15   4    76695.22    75568.50    607.58 o 
  -3  15   4      429.76      305.75    102.29 o 
  -2  15   4    25610.88    26094.02    305.08 o 
  -1  15   4     2215.97     2696.02    123.66 o 
   0  15   4    26777.40    27083.89    335.12 o 
   1  15   4     7909.07     8061.96    181.86 o 
   2  15   4     4386.27     4675.87    156.51 o 
   3  15   4       66.50      -85.89    111.41 o 
   4  15   4    24078.66    23379.65    301.15 o 
   5  15   4     6574.61     6706.54    165.09 o 
   6  15   4     1053.34     1004.97    134.52 o 
   7  15   4       94.59      132.72    129.53 o 
   8  15   4     7584.47     7122.56    222.88 o 
   9  15   4     1337.73     1165.70    176.70 o 
  10  15   4        3.62       74.49    139.61 o 
  11  15   4      972.41      956.13    165.15 o 
  12  15   4     1366.49     1232.29    164.13 o 
 -15  16   4     1278.81     1095.35    169.48 o 
 -14  16   4     2403.27     2302.48    181.23 o 
 -13  16   4     3306.37     2903.39    185.48 o 
 -12  16   4      710.02      715.28    152.01 o 
 -11  16   4     1262.80      985.06    156.21 o 
 -10  16   4      291.61      -63.99    134.82 o 
  -9  16   4     5294.14     5034.90    194.06 o 
  -8  16   4    78474.25    76319.05    785.18 o 
  -7  16   4     1763.71     1899.24    167.41 o 
  -6  16   4     1501.72     1481.13    130.64 o 
  -5  16   4    20191.47    19746.56    292.33 o 
  -4  16   4    72690.14    72700.11    632.15 o 
  -3  16   4    13380.35    12972.67    223.84 o 
  -2  16   4    19301.61    19451.32    250.73 o 
  -1  16   4    46213.51    45500.88    432.97 o 
   0  16   4     6578.36     7063.95    155.83 o 
   1  16   4      740.38      747.86    109.96 o 
   2  16   4     7638.36     7961.89    191.14 o 
   3  16   4     1570.68     1589.15    132.29 o 
   4  16   4       50.94       84.14    106.39 o 
   5  16   4       62.87      299.65    131.10 o 
   6  16   4    11405.89    10875.77    257.78 o 
   7  16   4      936.71      904.84    146.29 o 
   8  16   4    33240.83    32558.00    511.63 o 
   9  16   4    13619.29    13564.23    287.76 o 
  10  16   4    12016.15    11539.53    306.62 o 
  11  16   4     8998.02     9062.26    248.60 o 
  12  16   4       28.09     -134.09    146.29 o 
 -15  17   4        5.45     -124.23    153.08 o 
 -14  17   4     3932.86     3937.40    205.92 o 
 -13  17   4     3146.30     3069.49    213.13 o 
 -12  17   4     1661.08     1398.51    232.54 o 
 -11  17   4     4383.39     4332.11    193.33 o 
 -10  17   4    20681.03    19894.63    337.98 o 
  -9  17   4     1087.98     1247.22    150.62 o 
  -8  17   4    26494.64    25118.73    373.81 o 
  -7  17   4     1102.49     1153.18    156.49 o 
  -6  17   4     1399.09     1545.37    135.36 o 
  -5  17   4     2585.06     2709.25    149.06 o 
  -4  17   4     1918.85     1727.36    130.01 o 
  -3  17   4     5188.31     5335.82    160.43 o 
  -2  17   4    58459.55    57253.52    479.63 o 
  -1  17   4    22272.06    22453.09    276.98 o 
   0  17   4     6256.21     6496.89    149.89 o 
   1  17   4    19529.60    19236.08    261.25 o 
   2  17   4    74511.09    74503.55    590.51 o 
   3  17   4     4904.94     5142.14    197.32 o 
   4  17   4    22990.19    22718.83    281.03 o 
   5  17   4     2347.15     2479.86    152.61 o 
   6  17   4     7099.32     7194.40    199.94 o 
   7  17   4     3041.39     2952.77    188.74 o 
   8  17   4      522.30      819.89    149.37 o 
   9  17   4     5564.42     5926.18    209.71 o 
  10  17   4    16711.49    16762.65    382.29 o 
  11  17   4     4062.11     3740.65    192.06 o 
  12  17   4     5400.82     5819.37    271.45 o 
 -14  18   4    16134.47    16730.45    335.99 o 
 -13  18   4     1232.96     1162.64    176.70 o 
 -12  18   4    39585.00    38583.19    619.86 o 
 -11  18   4    17458.23    17731.97    404.55 o 
 -10  18   4     1004.37      965.34    154.02 o 
  -9  18   4     1214.38     1324.96    158.95 o 
  -8  18   4     3290.54     3378.10    182.60 o 
  -7  18   4     8773.79     8953.02    349.88 o 
  -6  18   4    61045.57    59079.81    564.00 o 
  -5  18   4       24.21     -112.75    120.60 o 
  -4  18   4     6351.03     6469.06    166.09 o 
  -3  18   4      765.95     1021.44    112.33 o 
  -2  18   4      962.14     1240.12    118.81 o 
  -1  18   4    24619.65    24591.96    294.78 o 
   0  18   4     7940.01     8286.40    173.79 o 
   1  18   4    10709.59    10789.93    199.26 o 
   2  18   4    46014.23    45640.68    422.57 o 
   3  18   4    10606.06    10337.25    223.91 o 
   4  18   4      288.20      233.53    119.32 o 
   5  18   4     8220.05     7990.02    211.29 o 
   6  18   4    54104.64    53062.47    575.71 o 
   7  18   4    10118.11     9660.78    252.27 o 
   8  18   4     5253.78     5303.79    202.86 o 
   9  18   4      436.95      563.28    147.70 o 
  10  18   4     3461.60     3574.82    199.33 o 
  11  18   4     5711.07     5740.52    220.11 o 
 -14  19   4     2159.66     2163.64    185.71 o 
 -13  19   4       23.78       88.60    158.75 o 
 -12  19   4    44297.83    42892.50    528.72 o 
 -11  19   4     6219.32     5917.09    251.40 o 
 -10  19   4        1.30       53.34    141.52 o 
  -9  19   4     5123.10     5520.91    210.83 o 
  -8  19   4      191.87      272.32    144.18 o 
  -7  19   4      741.39      963.67    149.65 o 
  -6  19   4     5435.60     5287.58    205.98 o 
  -5  19   4     3553.66     3415.73    163.10 o 
  -4  19   4      801.83      947.13    183.47 o 
  -3  19   4    16984.29    16455.57    241.91 o 
  -2  19   4     1282.49     1378.40    123.79 o 
  -1  19   4    20731.07    20517.68    275.92 o 
   0  19   4   246900.16   247603.81   1551.22 o 
   1  19   4     7015.23     7177.85    171.32 o 
   2  19   4      208.49      378.66    121.62 o 
   3  19   4     1850.96     1991.80    132.18 o 
   4  19   4     3444.41     3404.94    272.75 o 
   5  19   4      529.28      477.45    188.18 o 
   6  19   4     7349.62     7594.61    223.99 o 
   7  19   4      813.13      833.68    153.07 o 
   8  19   4    29940.68    29327.68    413.98 o 
   9  19   4      221.07      147.86    182.05 o 
  10  19   4    14077.14    13626.43    299.44 o 
  11  19   4        4.22       30.10    163.06 o 
 -14  20   4     3833.91     3901.45    219.36 o 
 -13  20   4     3701.91     3844.07    204.08 o 
 -12  20   4     1945.87     1661.10    175.29 o 
 -11  20   4    30305.08    29164.85    423.43 o 
 -10  20   4      233.29      216.15    150.22 o 
  -9  20   4     7823.61     7626.66    233.56 o 
  -8  20   4    14522.49    13909.34    304.35 o 
  -7  20   4    48429.87    45859.88    554.48 o 
  -6  20   4    20436.82    19815.31    340.00 o 
  -5  20   4     1452.89     1593.44    146.68 o 
  -4  20   4     2084.19     1974.41    140.25 o 
  -3  20   4     7464.30     7471.74    174.72 o 
  -2  20   4    12189.79    11449.86    220.81 o 
  -1  20   4       53.45      124.97    117.53 o 
   0  20   4     3279.03     3303.37    288.70 o 
   1  20   4    23773.57    23327.94    277.82 o 
   2  20   4     2994.37     3478.31    137.57 o 
   3  20   4      651.22      796.74    165.75 o 
   4  20   4    44245.15    42870.98    467.27 o 
   5  20   4    23359.15    21688.25    353.14 o 
   6  20   4     3379.67     3059.89    179.86 o 
   7  20   4     6863.57     6787.61    223.29 o 
   8  20   4     7843.77     7656.80    233.87 o 
   9  20   4     8236.71     8015.98    238.54 o 
  10  20   4    12927.97    12665.72    344.86 o 
  11  20   4        3.49       75.82    153.41 o 
 -14  21   4     2963.66     2894.69    196.21 o 
 -13  21   4    16208.40    15935.49    330.02 o 
 -12  21   4       67.82       22.23    149.13 o 
 -11  21   4     6051.86     6003.03    349.88 o 
 -10  21   4     6358.13     6347.15    224.68 o 
  -9  21   4      461.38      530.09    155.30 o 
  -8  21   4    30469.16    29025.51    414.46 o 
  -7  21   4    25060.18    24009.54    371.24 o 
  -6  21   4      156.75      110.39    142.89 o 
  -5  21   4     2208.06     2235.19    220.12 o 
  -4  21   4      549.46      343.12    128.62 o 
  -3  21   4    77630.52    75941.98    603.19 o 
  -2  21   4    23511.73    23862.52    301.47 o 
  -1  21   4     6886.67     7052.72    165.38 o 
   0  21   4     4868.84     5164.85    166.32 o 
   1  21   4     7667.36     7636.64    217.44 o 
   2  21   4    38372.95    38499.11    362.41 o 
   3  21   4      499.67      488.70    124.78 o 
   4  21   4     1285.26     1104.77    156.12 o 
   5  21   4    19431.45    19096.16    333.21 o 
   6  21   4      467.50      466.12    148.72 o 
   7  21   4      207.30      327.03    152.45 o 
   8  21   4     2341.26     2218.69    175.29 o 
   9  21   4      469.92      262.79    147.99 o 
  10  21   4     2500.30     2371.96    204.92 o 
  11  21   4      306.70       92.34    155.19 o 
 -13  22   4       21.71       35.51    159.36 o 
 -12  22   4      895.34     1043.84    170.85 o 
 -11  22   4       15.45      110.13    152.20 o 
 -10  22   4      133.39      303.45    148.28 o 
  -9  22   4       73.99      -45.48    250.99 o 
  -8  22   4    22145.62    20833.23    439.54 o 
  -7  22   4       15.53      104.35    166.66 o 
  -6  22   4     9547.47     9259.70    253.51 o 
  -5  22   4    12253.56    12231.71    279.34 o 
  -4  22   4      227.29      193.85    132.28 o 
  -3  22   4    10535.30    11334.41    234.81 o 
  -2  22   4    41989.16    42557.00    411.46 o 
  -1  22   4     1498.57     1587.13    121.14 o 
   0  22   4    11418.99    11769.00    237.79 o 
   1  22   4    22006.36    21559.22    285.05 o 
   2  22   4      488.58      353.70    126.92 o 
   3  22   4    10267.00    10293.81    222.86 o 
   4  22   4     8171.43     8400.22    239.67 o 
   5  22   4      442.37      435.18    149.25 o 
   6  22   4     5368.50     5340.61    207.73 o 
   7  22   4     2880.68     2705.86    179.47 o 
   8  22   4    13045.55    12699.35    294.66 o 
   9  22   4      515.62      598.03    176.37 o 
  10  22   4     2689.26     2721.47    217.21 o 
 -13  23   4     2491.70     2253.98    192.60 o 
 -12  23   4     2244.76     2336.08    194.77 o 
 -11  23   4    31802.34    30436.04    775.17 o 
 -10  23   4     5053.90     4931.88    276.59 o 
  -9  23   4     2207.95     2348.42    177.26 o 
  -8  23   4     1101.07     1219.66    171.97 o 
  -7  23   4     4799.42     4978.54    220.29 o 
  -6  23   4       64.28      157.26    144.48 o 
  -5  23   4     9100.80     8419.59    240.63 o 
  -4  23   4    23794.22    23020.33    340.22 o 
  -3  23   4    19950.51    19136.71    285.55 o 
  -2  23   4     1527.48     2124.79    132.88 o 
  -1  23   4     1914.92     1974.76    136.27 o 
   0  23   4      116.79      149.44    132.18 o 
   1  23   4    10314.70    10504.65    199.09 o 
   2  23   4     7786.36     7605.28    213.12 o 
   3  23   4     4518.03     4590.60    195.29 o 
   4  23   4       79.69       88.98    142.74 o 
   5  23   4     3744.46     3550.52    191.79 o 
   6  23   4    11640.77    11574.55    281.55 o 
   7  23   4      441.75      349.28    169.05 o 
   8  23   4    10647.25    10676.82    322.77 o 
   9  23   4     1150.30      933.30    169.07 o 
  10  23   4      169.33      -28.91    154.63 o 
 -13  24   4     5454.25     5365.85    259.69 o 
 -12  24   4     4070.04     4018.09    208.68 o 
 -11  24   4      304.98      244.61    160.18 o 
 -10  24   4    21895.20    20512.34    362.30 o 
  -9  24   4      517.70      596.41    158.11 o 
  -8  24   4     7263.03     7052.91    232.26 o 
  -7  24   4    15545.87    14705.71    313.57 o 
  -6  24   4     2444.92     2825.24    185.95 o 
  -5  24   4      452.60      555.39    156.37 o 
  -4  24   4       62.23      272.33    137.89 o 
  -3  24   4       64.63      193.55    121.86 o 
  -2  24   4     4872.03     4989.79    170.99 o 
  -1  24   4    12896.90    12976.05    233.81 o 
   0  24   4    39228.91    39298.21    367.73 o 
   1  24   4    40472.09    40850.53    400.43 o 
   2  24   4     8770.16     8909.57    212.21 o 
   3  24   4     3758.16     3560.49    190.33 o 
   4  24   4      714.34      665.84    179.12 o 
   5  24   4       97.06       94.05    168.87 o 
   6  24   4     4353.20     4485.98    204.54 o 
   7  24   4     2171.51     2302.80    224.62 o 
   8  24   4     6275.03     6244.33    227.80 o 
   9  24   4      365.48      222.78    231.91 o 
  10  24   4    18376.95    18001.97    355.23 o 
 -12  25   4      369.68      391.02    169.66 o 
 -11  25   4     1761.05     1735.43    182.93 o 
 -10  25   4    28084.99    27013.90    414.85 o 
  -9  25   4     1609.94     1811.31    180.21 o 
  -8  25   4      790.24      695.25    158.41 o 
  -7  25   4     2339.21     2322.66    178.52 o 
  -6  25   4     5764.21     5641.21    235.43 o 
  -5  25   4     3570.11     3671.74    191.96 o 
  -4  25   4      604.04      324.67    143.77 o 
  -3  25   4    11461.99    11587.09    296.13 o 
  -2  25   4    27321.69    25978.60    333.72 o 
  -1  25   4    37224.85    37285.62    380.71 o 
   0  25   4     1830.69     2159.58    125.59 o 
   1  25   4        1.37      101.91    111.35 o 
   2  25   4     1058.12     1243.54    146.05 o 
   3  25   4      809.08      524.78    156.86 o 
   4  25   4     6267.87     6238.86    220.56 o 
   5  25   4     2860.49     2576.24    186.62 o 
   6  25   4     4451.99     4634.94    207.14 o 
   7  25   4     3206.16     3000.90    193.06 o 
   8  25   4      200.45      175.84    199.28 o 
   9  25   4     4172.09     4449.68    212.52 o 
 -12  26   4     3502.86     3162.07    205.08 o 
 -11  26   4      615.69      510.61    169.41 o 
 -10  26   4      677.50      568.43    166.81 o 
  -9  26   4    34705.97    33387.26    461.02 o 
  -8  26   4     2555.54     2601.96    190.26 o 
  -7  26   4     1793.15     1914.16    185.39 o 
  -6  26   4      230.68       14.87    152.96 o 
  -5  26   4      436.44      494.60    157.25 o 
  -4  26   4      345.87      377.79    141.42 o 
  -3  26   4    36049.73    34733.09    391.01 o 
  -2  26   4     9699.27    10109.83    224.64 o 
  -1  26   4      661.94      911.61    144.29 o 
   0  26   4       29.72      128.54    123.78 o 
   1  26   4    17444.62    17161.70    280.38 o 
   2  26   4    10086.35    10337.77    262.60 o 
   3  26   4    23552.33    22740.27    369.23 o 
   4  26   4     4110.71     3939.96    198.13 o 
   5  26   4     2388.17     2651.43    182.32 o 
   6  26   4     7121.26     6902.27    292.15 o 
   7  26   4     6901.59     6677.62    238.28 o 
   8  26   4     8302.52     8041.57    253.41 o 
   9  26   4     3262.14     3375.85    330.30 o 
 -11  27   4     8661.90     8323.19    285.75 o 
 -10  27   4     1078.02      927.27    173.22 o 
  -9  27   4     3788.31     4045.63    323.27 o 
  -8  27   4       62.38     -127.50    156.17 o 
  -7  27   4     9331.18     8701.62    253.34 o 
  -6  27   4    18229.21    17693.09    436.22 o 
  -5  27   4     8750.25     8515.42    300.22 o 
  -4  27   4    32259.74    31690.57    439.00 o 
  -3  27   4      862.66     1542.45    157.56 o 
  -2  27   4     7880.40     7701.15    202.12 o 
  -1  27   4     1414.75     1496.31    145.43 o 
   0  27   4      570.61      699.80    134.29 o 
   1  27   4     6030.06     5876.38    196.41 o 
   2  27   4       19.89       46.95    147.18 o 
   3  27   4    27971.78    27125.00    448.77 o 
   4  27   4     1482.43     1398.57    166.56 o 
   5  27   4    15494.49    15041.42    311.07 o 
   6  27   4      254.35      349.30    157.72 o 
   7  27   4     1647.54     1405.82    172.90 o 
   8  27   4    10839.01    10705.26    283.86 o 
 -11  28   4        0.67      -11.82    162.15 o 
 -10  28   4       18.00      156.56    157.23 o 
  -9  28   4     8024.15     7295.39    263.04 o 
  -8  28   4     2744.51     2829.58    274.08 o 
  -7  28   4     1026.96      883.90    169.62 o 
  -6  28   4     3900.77     3684.32    198.85 o 
  -5  28   4     8173.59     8012.55    247.03 o 
  -4  28   4    28821.88    29157.01    422.86 o 
  -3  28   4      111.73      223.44    150.25 o 
  -2  28   4      273.30      377.07    134.20 o 
  -1  28   4     6146.12     6681.93    191.07 o 
   0  28   4    16468.87    16465.03    294.44 o 
   1  28   4    15735.33    15608.10    289.88 o 
   2  28   4     7261.53     7061.35    229.89 o 
   3  28   4     9959.55     9970.66    261.60 o 
   4  28   4      727.68      777.19    162.93 o 
   5  28   4    31703.88    31192.94    544.14 o 
   6  28   4     1578.66     1608.26    190.01 o 
   7  28   4     9841.21     9663.09    269.16 o 
   8  28   4    12968.71    12469.76    303.50 o 
 -10  29   4      692.83      828.19    280.60 o 
  -9  29   4       35.74     -239.10    158.74 o 
  -8  29   4        7.98     -319.93    172.68 o 
  -7  29   4     2395.21     2440.98    191.09 o 
  -6  29   4     9985.96     9994.17    275.58 o 
  -5  29   4    21249.60    20476.07    363.82 o 
  -4  29   4      184.79      208.73    163.14 o 
  -3  29   4     2119.83     2214.54    196.41 o 
  -2  29   4    21774.04    22655.39    317.44 o 
  -1  29   4        8.36       37.74    137.65 o 
   0  29   4      304.66      543.03    151.34 o 
   1  29   4        1.32      -55.37    169.01 o 
   2  29   4     1993.11     2280.08    173.33 o 
   3  29   4      147.57      289.66    155.48 o 
   4  29   4    11797.10    11570.30    287.80 o 
   5  29   4      207.35      198.67    161.72 o 
   6  29   4    14495.11    14393.61    315.63 o 
   7  29   4      521.26      360.33    161.97 o 
 -10  30   4     5010.50     4656.44    223.80 o 
  -9  30   4     4112.91     3734.58    227.88 o 
  -8  30   4    11439.02    11137.72    293.94 o 
  -7  30   4     2751.67     2872.15    221.70 o 
  -6  30   4     1151.16     1017.69    177.69 o 
  -5  30   4    21958.67    20889.58    367.62 o 
  -4  30   4     6280.27     6349.20    229.53 o 
  -3  30   4    23913.53    23236.20    377.78 o 
  -2  30   4     7423.35     8032.13    210.71 o 
  -1  30   4    17239.46    16605.18    298.60 o 
   0  30   4    27098.79    27660.67    444.29 o 
   1  30   4     2829.13     2700.20    257.15 o 
   2  30   4     4761.42     4768.85    212.18 o 
   3  30   4    26894.67    27415.75    408.33 o 
   4  30   4     1406.37     1553.48    176.70 o 
   5  30   4     8045.59     7830.44    253.99 o 
   6  30   4     1613.41     1603.06    178.67 o 
   7  30   4        2.38       14.62    159.12 o 
  -9  31   4      928.25      872.41    178.33 o 
  -8  31   4      420.70      -21.31    235.93 o 
  -7  31   4     9443.35     9509.78    279.02 o 
  -6  31   4        0.33     -323.58    225.84 o 
  -5  31   4      398.03      128.98    203.94 o 
  -4  31   4      489.38      757.81    168.66 o 
  -3  31   4     4064.09     4483.51    212.68 o 
  -2  31   4      431.88      633.49    154.34 o 
  -1  31   4     1690.48     2033.33    168.34 o 
   0  31   4     1305.23     1518.54    189.26 o 
   1  31   4     3518.53     3566.44    239.72 o 
   2  31   4      246.56      387.99    153.55 o 
   3  31   4     6235.76     7000.82    254.32 o 
   4  31   4       16.38      169.98    161.51 o 
   5  31   4      119.55       47.77    165.15 o 
   6  31   4     1407.63     1173.51    179.21 o 
  -8  32   4      184.83      118.46    168.31 o 
  -7  32   4     4869.18     4953.55    230.04 o 
  -6  32   4      380.95      384.60    171.96 o 
  -5  32   4     2943.10     3389.73    205.01 o 
  -4  32   4      734.75      622.53    169.52 o 
  -3  32   4     5770.74     5685.55    226.43 o 
  -2  32   4    18727.30    19118.08    440.31 o 
  -1  32   4     4129.69     4374.22    198.13 o 
   0  32   4      284.39      299.99    192.92 o 
   1  32   4      231.34      169.42    196.19 o 
   2  32   4       17.79      235.17    203.15 o 
   3  32   4      418.21      780.16    175.62 o 
   4  32   4      835.02      718.90    169.92 o 
   5  32   4    11141.30    10855.84    360.18 o 
  -7  33   4      333.31       21.50    171.50 o 
  -6  33   4    26314.90    26318.64    418.90 o 
  -5  33   4    14835.33    14796.65    327.34 o 
  -4  33   4     1819.25     1735.93    232.41 o 
  -3  33   4     8276.60     8393.05    262.59 o 
  -2  33   4      137.33      319.14    189.47 o 
  -1  33   4      784.39      867.88    160.49 o 
   0  33   4        7.50      303.84    201.87 o 
   1  33   4       47.10       17.44    201.15 o 
   2  33   4       36.21       -6.36    205.73 o 
   3  33   4      460.01      328.89    176.55 o 
   4  33   4      832.29      641.16    175.22 o 
  -6  34   4      865.68     1105.24    330.78 o 
  -5  34   4      178.84      303.56    175.75 o 
  -4  34   4     7685.97     7841.07    252.87 o 
  -3  34   4     5212.52     5588.63    275.59 o 
  -2  34   4     8926.56     9903.74    320.37 o 
  -1  34   4     1189.75     1001.81    206.72 o 
   0  34   4     1059.88     1516.05    221.20 o 
   1  34   4     1730.13     1826.52    230.24 o 
   2  34   4     4095.36     4195.63    264.11 o 
   3  34   4      447.49      845.59    300.80 o 
  -5  35   4      828.02      508.14    178.58 o 
  -4  35   4     8237.33     8781.51    319.43 o 
  -3  35   4     8482.99     8176.33    302.57 o 
  -2  35   4       20.14      536.90    194.41 o 
  -1  35   4     1402.42     2040.47    318.45 o 
   0  35   4     9215.06     9510.04    317.25 o 
   1  35   4      135.61      -35.12    205.15 o 
   2  35   4     2754.30     2773.73    243.55 o 
  -2  36   4    18256.53    18874.29    481.76 o 
  -1  36   4     7927.65     8853.92    408.19 o 
 -17   0   5    20605.59    22780.11   1498.10 o 
 -15   0   5      364.73      157.53    196.83 o 
 -13   0   5    17944.86    17831.83    383.82 o 
 -11   0   5    15548.94    16998.12    324.45 o 
  -9   0   5    53433.23    53824.63    597.96 o 
  -7   0   5    51232.48    50811.29    716.41 o 
  -5   0   5    24982.97    21823.52    471.28 o 
  -3   0   5   231592.83   232972.80   2941.62 o 
  -1   0   5     8090.72     8349.06    428.72 o 
   1   0   5    42724.26    39490.60    655.87 o 
   3   0   5    18139.38    18619.76    387.32 o 
   5   0   5     5397.35     5597.75    255.00 o 
   7   0   5    41509.82    40967.78    516.00 o 
   9   0   5    26807.04    26190.26    396.92 o 
  11   0   5     1478.16     1312.56    213.86 o 
  13   0   5      278.28     -119.07    196.99 o 
 -17   1   5       14.81     -321.04    254.57 o 
 -16   1   5     1138.96     1025.75    190.23 o 
 -15   1   5     3647.25     3516.86    202.69 o 
 -14   1   5    22198.30    23072.48    351.05 o 
 -13   1   5       10.28      -15.57    120.48 o 
 -12   1   5     1200.16     1352.51    111.72 o 
 -11   1   5    94014.64    94305.52    665.50 o 
 -10   1   5   201995.91   200200.69   1268.71 o 
  -9   1   5     1119.33     1153.86    107.29 o 
  -8   1   5     1226.18     1281.09    104.48 o 
  -7   1   5     8986.41     9679.77    218.61 o 
  -6   1   5      257.75      266.06    117.74 o 
  -5   1   5    32606.82    32184.60    418.99 o 
  -4   1   5    12253.63    11959.92    242.25 o 
  -3   1   5   206172.56   204133.11   1838.48 o 
  -2   1   5   163708.58   165213.70   1644.40 o 
  -1   1   5     1173.24      975.21    122.92 o 
   0   1   5    15276.79    14790.19    279.32 o 
   1   1   5    46283.24    46562.17    522.49 o 
   2   1   5    62394.44    62175.05    671.35 o 
   3   1   5     2433.77     2530.86    128.68 o 
   4   1   5     1681.57     2082.34    212.02 o 
   5   1   5    14656.91    14670.58    208.52 o 
   6   1   5     9835.90     9845.02    188.21 o 
   7   1   5    53800.84    52021.80    445.11 o 
   8   1   5    17109.71    16537.63    286.65 o 
   9   1   5    49362.92    48636.19    431.72 o 
  10   1   5     4702.38     5056.87    156.72 o 
  11   1   5    13712.16    13884.06    277.45 o 
  12   1   5     4682.33     5070.25    195.11 o 
  13   1   5       31.38     -209.32    134.53 o 
 -17   2   5      889.40      596.76    253.37 o 
 -16   2   5     1799.03     1783.83    202.73 o 
 -15   2   5    11319.49    11851.02    321.81 o 
 -14   2   5      296.04      367.02    138.49 o 
 -13   2   5      741.03      726.80    118.35 o 
 -12   2   5       15.60      -15.95     95.82 o 
 -11   2   5     1932.13     2215.85    125.56 o 
 -10   2   5    25314.78    25363.93    267.03 o 
  -9   2   5     2463.59     2431.27    116.52 o 
  -8   2   5    48368.71    48235.64    429.22 o 
  -7   2   5     5225.16     5669.66    162.20 o 
  -6   2   5       64.37       26.73    114.00 o 
  -5   2   5     1877.85     2092.52    196.23 o 
  -4   2   5     6700.89     6776.75    195.11 o 
  -3   2   5   207362.75   209687.12   1886.48 o 
  -2   2   5     6532.86     6416.67    197.08 o 
  -1   2   5    30170.58    30280.18    482.06 o 
   0   2   5     6629.45     5843.16    194.28 o 
   1   2   5     8743.78    10637.66    217.27 o 
   2   2   5     7998.69     8166.61    196.04 o 
   3   2   5    27575.70    27500.88    310.80 o 
   4   2   5    45970.02    44973.40    518.33 o 
   5   2   5    14308.62    14668.70    204.92 o 
   6   2   5      778.61      756.23    101.37 o 
   7   2   5   115956.50   114850.48    791.14 o 
   8   2   5     4961.16     5103.46    139.25 o 
   9   2   5     4668.44     4827.66    150.06 o 
  10   2   5     1476.78     1470.70    142.06 o 
  11   2   5    17986.78    17834.83    294.07 o 
  12   2   5     2972.39     2929.30    169.48 o 
  13   2   5     3615.96     3853.40    186.91 o 
 -17   3   5      272.24      247.87    199.31 o 
 -16   3   5    20139.83    21056.65    493.90 o 
 -15   3   5     3917.42     4054.92    242.33 o 
 -14   3   5     5341.12     5459.26    203.38 o 
 -13   3   5     3188.81     3474.34    142.50 o 
 -12   3   5      441.72      388.63    102.55 o 
 -11   3   5    12383.13    12402.09    212.17 o 
 -10   3   5    25472.10    25883.26    289.02 o 
  -9   3   5    32041.87    31589.83    337.54 o 
  -8   3   5       31.34       53.99     93.82 o 
  -7   3   5     1187.13     1405.82    104.53 o 
  -6   3   5    24257.97    24525.40    388.84 o 
  -5   3   5     1289.44     1019.46    125.50 o 
  -4   3   5    40820.34    41771.40    571.07 o 
  -3   3   5      559.59      511.65    144.13 o 
  -2   3   5   203034.98   205404.70   1850.09 o 
  -1   3   5     5565.91     5693.83    189.30 o 
   0   3   5    78204.05    74471.32    753.72 o 
   1   3   5    43900.28    43270.05    499.52 o 
   2   3   5    95747.31    95831.32    949.79 o 
   3   3   5    52088.27    52930.96    483.01 o 
   4   3   5     2793.62     3116.88    144.29 o 
   5   3   5    46443.06    46426.07    382.07 o 
   6   3   5     1949.09     2015.72    114.48 o 
   7   3   5     4166.20     4453.92    140.26 o 
   8   3   5    25127.84    25148.26    274.63 o 
   9   3   5     5308.44     5572.48    202.93 o 
  10   3   5    27812.52    27548.18    335.26 o 
  11   3   5      812.33      879.47    130.67 o 
  12   3   5     5567.17     6181.72    237.62 o 
  13   3   5      967.19      981.91    150.43 o 
 -17   4   5    15875.36    16726.44    393.03 o 
 -16   4   5     5131.83     5530.29    258.94 o 
 -15   4   5     6232.38     6281.98    252.61 o 
 -14   4   5    31922.04    32028.42    414.71 o 
 -13   4   5     2775.55     2609.17    150.46 o 
 -12   4   5     2777.42     2692.09    141.77 o 
 -11   4   5      439.05      792.18    106.67 o 
 -10   4   5     4198.64     4298.85    137.35 o 
  -9   4   5      976.23      991.80    112.15 o 
  -8   4   5     4054.68     4413.73    192.01 o 
  -7   4   5    22300.20    22394.93    263.64 o 
  -6   4   5    36918.16    36861.82    427.79 o 
  -5   4   5     7997.97     8002.80    222.67 o 
  -4   4   5     5257.99     6299.65    183.45 o 
  -3   4   5    74650.22    72937.05    819.19 o 
  -2   4   5   131084.39   130900.76   1226.58 o 
  -1   4   5    45599.19    45803.50    503.69 o 
   0   4   5      278.81      312.17    100.53 o 
   1   4   5      244.53      197.52     99.78 o 
   2   4   5       45.87      272.59    119.58 o 
   3   4   5    38967.73    39812.74    397.99 o 
   4   4   5    27144.98    26887.22    319.97 o 
   5   4   5    91857.49    90023.92    667.01 o 
   6   4   5      960.33     1026.48    103.72 o 
   7   4   5     3360.79     3571.79    129.66 o 
   8   4   5    25961.81    25901.99    297.42 o 
   9   4   5    41803.72    41925.42    401.94 o 
  10   4   5     6694.10     6668.97    179.44 o 
  11   4   5      468.00      412.68    119.71 o 
  12   4   5    24711.30    25346.54    394.55 o 
  13   4   5     2774.18     2895.17    177.87 o 
 -17   5   5      520.02      222.69    215.40 o 
 -16   5   5        0.54       18.87    178.98 o 
 -15   5   5     6182.73     6116.40    277.97 o 
 -14   5   5      108.00       75.86    130.73 o 
 -13   5   5     1345.63     1238.75    135.02 o 
 -12   5   5    90299.69    91273.38    785.93 o 
 -11   5   5    64356.96    63773.27    519.12 o 
 -10   5   5      212.63      232.15    110.35 o 
  -9   5   5    11313.05    11436.86    211.88 o 
  -8   5   5    55555.77    55135.05    476.81 o 
  -7   5   5    47166.09    47372.42    418.47 o 
  -6   5   5     5602.80     5945.44    150.05 o 
  -5   5   5    20542.16    20745.25    423.72 o 
  -4   5   5      162.59       36.77    102.61 o 
  -3   5   5    11437.35    10724.65    235.63 o 
  -2   5   5    14428.11    15112.58    265.02 o 
  -1   5   5    46522.52    43237.84    560.45 o 
   0   5   5   107083.91   101830.45    993.67 o 
   1   5   5      612.70      522.06    112.29 o 
   2   5   5    66144.39    66871.95    607.72 o 
   3   5   5    26004.04    24965.73    326.03 o 
   4   5   5    85225.62    85094.02    665.86 o 
   5   5   5   226241.66   222916.92   1468.77 o 
   6   5   5     1464.23     1592.50    109.05 o 
   7   5   5    13097.67    13387.80    210.29 o 
   8   5   5    41051.91    40459.04    386.07 o 
   9   5   5      104.12       30.93    119.77 o 
  10   5   5     5980.75     5808.11    171.48 o 
  11   5   5    25403.74    25516.40    325.33 o 
  12   5   5    10496.72    10672.84    257.90 o 
  13   5   5      308.65      192.04    172.02 o 
 -16   6   5     1391.37     1568.74    219.35 o 
 -15   6   5     1473.93     1652.31    157.38 o 
 -14   6   5    10517.79    10272.91    251.79 o 
 -13   6   5     7528.59     7542.40    220.06 o 
 -12   6   5      116.16      228.60    121.60 o 
 -11   6   5    12523.39    12808.90    246.22 o 
 -10   6   5     2966.35     2997.74    136.49 o 
  -9   6   5       24.61       22.99    102.73 o 
  -8   6   5    49227.93    48635.35    437.09 o 
  -7   6   5   156448.50   152838.73   1088.57 o 
  -6   6   5       84.41      -17.67     95.26 o 
  -5   6   5    61615.20    61726.50    563.74 o 
  -4   6   5    60691.63    67799.95    717.82 o 
  -3   6   5      241.07      429.07    105.88 o 
  -2   6   5       24.49      298.85    102.61 o 
  -1   6   5    22948.06    22243.23    331.20 o 
   0   6   5    43343.49    37536.51    632.08 o 
   1   6   5     7310.83     6794.15    228.80 o 
   2   6   5     3686.40     4009.05    164.32 o 
   3   6   5    38200.85    39125.75    397.96 o 
   4   6   5     6598.21     7135.72    174.31 o 
   5   6   5    18214.19    17882.12    241.24 o 
   6   6   5     2684.18     2931.92    130.73 o 
   7   6   5    49741.22    48885.54    436.84 o 
   8   6   5    10409.39    10440.25    268.90 o 
   9   6   5       62.46     -107.52    111.73 o 
  10   6   5     4323.52     4723.14    163.44 o 
  11   6   5     6352.16     6456.52    180.67 o 
  12   6   5     2678.76     2892.26    155.15 o 
  13   6   5     3123.05     3076.65    213.76 o 
 -16   7   5     4892.32     4334.20    245.50 o 
 -15   7   5     1192.55     1209.76    205.67 o 
 -14   7   5     8907.08     8862.38    246.81 o 
 -13   7   5    26876.87    26832.00    380.04 o 
 -12   7   5    28935.14    28764.48    390.28 o 
 -11   7   5     4993.55     5042.22    170.92 o 
 -10   7   5     9276.53     9314.11    207.12 o 
  -9   7   5     3495.50     3574.11    137.72 o 
  -8   7   5    39145.39    38759.08    376.82 o 
  -7   7   5    81018.36    79830.58    627.60 o 
  -6   7   5      908.39     1089.50    103.22 o 
  -5   7   5    97974.45    98508.41    829.14 o 
  -4   7   5      106.56       14.58    108.63 o 
  -3   7   5      410.16      590.37    114.68 o 
  -2   7   5     1080.06      916.66    118.31 o 
  -1   7   5    10748.09    10423.59    242.16 o 
   0   7   5    41746.61    39458.85    491.83 o 
   1   7   5       18.57      129.02    108.03 o 
   2   7   5    55269.31    58694.96    577.27 o 
   3   7   5     2785.98     2930.67    133.44 o 
   4   7   5    48493.61    47304.48    430.99 o 
   5   7   5    94834.06    93307.97    691.85 o 
   6   7   5     1214.66     1201.10    115.22 o 
   7   7   5     3924.73     3899.48    144.87 o 
   8   7   5      626.38      461.11    109.06 o 
   9   7   5      896.72      986.52    129.55 o 
  10   7   5      110.27      160.61    121.24 o 
  11   7   5        3.01      -35.02    114.32 o 
  12   7   5     8645.09     8632.54    225.77 o 
  13   7   5      530.79      566.82    181.77 o 
 -16   8   5     1445.07     1650.90    224.12 o 
 -15   8   5        9.92      -39.91    147.58 o 
 -14   8   5     1800.45     1940.86    168.16 o 
 -13   8   5     7703.50     7860.91    222.67 o 
 -12   8   5     3894.65     4240.56    182.12 o 
 -11   8   5     1842.62     1606.47    136.66 o 
 -10   8   5     1397.20     1439.48    134.30 o 
  -9   8   5    15289.71    15042.55    245.29 o 
  -8   8   5    20271.51    20369.31    295.98 o 
  -7   8   5     1717.52     1751.24    109.79 o 
  -6   8   5   163285.14   161462.38   1139.11 o 
  -5   8   5     2356.31     3317.69    192.31 o 
  -4   8   5        5.34      -43.66    100.00 o 
  -3   8   5    35567.22    34616.86    445.50 o 
  -2   8   5       43.95      254.11    113.02 o 
  -1   8   5     1849.81     2096.09    162.45 o 
   0   8   5     6444.16     6259.10    206.33 o 
   1   8   5    15924.17    16244.95    254.79 o 
   2   8   5    50635.60    51549.75    543.74 o 
   3   8   5    12191.08    12095.12    326.10 o 
   4   8   5      248.41      385.53    106.79 o 
   5   8   5     7957.08     7833.78    171.99 o 
   6   8   5    40077.33    40650.46    383.73 o 
   7   8   5     1933.92     1942.77    146.52 o 
   8   8   5     2056.21     2193.00    132.78 o 
   9   8   5    27145.92    26214.33    325.38 o 
  10   8   5    24138.49    24483.58    317.72 o 
  11   8   5     3491.24     3603.14    186.01 o 
  12   8   5      437.54      633.02    148.51 o 
  13   8   5     8993.87     9286.38    269.16 o 
 -16   9   5     8427.37     8867.24    250.30 o 
 -15   9   5     5161.98     5066.06    201.60 o 
 -14   9   5     4294.47     4105.39    221.27 o 
 -13   9   5     9371.04     9110.40    243.02 o 
 -12   9   5     7846.43     7477.63    292.15 o 
 -11   9   5    44162.10    43297.89    495.71 o 
 -10   9   5       41.83      -82.93    120.83 o 
  -9   9   5     9776.68     9856.20    196.74 o 
  -8   9   5   207454.00   205416.23   1435.61 o 
  -7   9   5     3597.76     3916.08    129.05 o 
  -6   9   5    44302.01    45722.16    409.67 o 
  -5   9   5    38507.31    39189.14    388.31 o 
  -4   9   5    74119.74    76481.91    674.44 o 
  -3   9   5    56196.74    58361.20    592.62 o 
  -2   9   5      523.87      687.69    129.70 o 
  -1   9   5    15828.18    15554.49    308.97 o 
   0   9   5    69152.02    65656.48    653.86 o 
   1   9   5    10952.65    11574.43    252.49 o 
   2   9   5      185.84      187.63    147.58 o 
   3   9   5    21694.96    21373.88    267.48 o 
   4   9   5    38335.52    38067.89    377.08 o 
   5   9   5    15270.72    15455.76    228.87 o 
   6   9   5     4887.90     4958.63    156.11 o 
   7   9   5      419.33      422.05    104.08 o 
   8   9   5       40.18      -25.46    108.59 o 
   9   9   5      815.72      687.73    123.77 o 
  10   9   5     8676.36     8625.13    231.62 o 
  11   9   5     5759.07     5912.40    202.67 o 
  12   9   5    37486.61    37695.11    473.38 o 
 -16  10   5      592.77      602.99    157.54 o 
 -15  10   5    21810.18    22773.81    366.35 o 
 -14  10   5      331.09      611.21    144.05 o 
 -13  10   5    24735.05    24309.93    368.61 o 
 -12  10   5    13096.73    12991.82    279.81 o 
 -11  10   5     1761.96     1556.72    148.40 o 
 -10  10   5       30.82      115.11    131.96 o 
  -9  10   5     8130.11     8534.82    188.29 o 
  -8  10   5     1553.95     1642.80    111.23 o 
  -7  10   5    44268.16    43959.14    404.43 o 
  -6  10   5    12582.78    13437.11    205.03 o 
  -5  10   5   271833.31   270281.69   1949.31 o 
  -4  10   5    25432.69    26797.34    315.78 o 
  -3  10   5    19641.94    20472.96    283.50 o 
  -2  10   5      234.59      338.17    131.82 o 
  -1  10   5    21473.73    20457.12    357.33 o 
   0  10   5   114348.81   116799.80   1051.20 o 
   1  10   5     6852.93     7180.27    218.66 o 
   2  10   5      278.06      214.50    106.12 o 
   3  10   5    13525.64    13865.36    263.14 o 
   4  10   5     6699.39     7013.94    219.78 o 
   5  10   5     7664.81     7902.41    174.95 o 
   6  10   5    21525.12    20981.29    275.77 o 
   7  10   5    67577.52    66167.45    574.26 o 
   8  10   5      214.28      423.46    116.54 o 
   9  10   5     3668.67     3838.24    155.44 o 
  10  10   5    11374.01    11157.27    246.27 o 
  11  10   5     2125.70     2237.06    166.19 o 
  12  10   5      520.71      431.69    149.09 o 
 -16  11   5      324.94       98.52    148.14 o 
 -15  11   5      884.71      884.79    156.95 o 
 -14  11   5     1830.55     1754.83    162.87 o 
 -13  11   5      336.94      314.73    144.08 o 
 -12  11   5    11243.30    10905.02    263.23 o 
 -11  11   5     1897.12     1887.12    159.24 o 
 -10  11   5    16944.41    16986.74    301.43 o 
  -9  11   5      111.85      302.94    138.19 o 
  -8  11   5     9782.77    10202.59    233.21 o 
  -7  11   5     2141.55     2742.40    137.88 o 
  -6  11   5    65588.00    65150.73    578.52 o 
  -5  11   5   182998.78   183031.12   1281.82 o 
  -4  11   5     1757.95     1722.71    117.81 o 
  -3  11   5    13597.31    13650.56    232.08 o 
  -2  11   5     2072.28     2286.78    133.23 o 
  -1  11   5    17725.22    18571.11    309.34 o 
   0  11   5    10776.26    10803.94    257.41 o 
   1  11   5      742.16      970.68    118.70 o 
   2  11   5   494329.78   493025.03   3251.33 o 
   3  11   5    66277.58    67266.16    572.35 o 
   4  11   5     4536.82     4914.54    154.60 o 
   5  11   5     1200.14     1484.09    119.70 o 
   6  11   5    18075.28    18043.21    249.06 o 
   7  11   5    22967.53    22716.29    299.92 o 
   8  11   5      628.95      701.14    118.29 o 
   9  11   5     1983.83     1931.18    146.44 o 
  10  11   5    19538.07    19048.32    325.59 o 
  11  11   5      496.69      497.90    146.85 o 
  12  11   5    10775.60    11210.44    269.77 o 
 -16  12   5      765.39      663.84    160.95 o 
 -15  12   5     3054.75     3229.26    186.81 o 
 -14  12   5     2279.88     2461.50    176.11 o 
 -13  12   5    19607.27    19154.91    335.25 o 
 -12  12   5     1303.83     1140.48    152.03 o 
 -11  12   5    10145.81     9818.89    253.73 o 
 -10  12   5    11418.56    11086.09    263.03 o 
  -9  12   5    86357.07    84127.32    787.51 o 
  -8  12   5    10566.07    10235.42    215.01 o 
  -7  12   5     7642.34     7766.16    192.70 o 
  -6  12   5     1287.60     1578.88    123.37 o 
  -5  12   5    80890.72    80085.66    630.70 o 
  -4  12   5     3114.99     3465.59    135.83 o 
  -3  12   5      397.82      382.45    111.87 o 
  -2  12   5    17673.82    17870.50    266.01 o 
  -1  12   5     7682.62     8283.14    193.12 o 
   0  12   5    16392.72    16353.02    260.29 o 
   1  12   5     7994.39     7879.99    179.37 o 
   2  12   5      166.44      344.97    110.12 o 
   3  12   5    87964.52    89077.44    915.69 o 
   4  12   5     1376.40     1346.49    145.31 o 
   5  12   5    19414.89    19494.37    353.03 o 
   6  12   5     3531.28     3585.77    137.66 o 
   7  12   5     3635.08     3655.44    147.45 o 
   8  12   5     3608.68     3609.52    163.16 o 
   9  12   5    10448.24     9957.18    234.47 o 
  10  12   5      485.56      394.70    140.24 o 
  11  12   5      545.60      361.81    146.02 o 
  12  12   5      335.09      359.80    150.67 o 
 -16  13   5     4574.77     4721.66    211.91 o 
 -15  13   5    11793.06    11819.37    288.30 o 
 -14  13   5       92.75      -89.75    138.37 o 
 -13  13   5      105.68      -51.51    136.46 o 
 -12  13   5      736.58      519.74    145.36 o 
 -11  13   5     2073.89     2125.08    164.64 o 
 -10  13   5     6938.73     7602.07    221.35 o 
  -9  13   5    18885.22    18698.71    323.82 o 
  -8  13   5    21726.12    21663.32    337.41 o 
  -7  13   5       10.67     -181.59    114.84 o 
  -6  13   5    12781.11    13033.70    240.99 o 
  -5  13   5   156878.59   156499.83   1189.55 o 
  -4  13   5      266.17      262.71     97.00 o 
  -3  13   5     3625.73     3734.42    168.82 o 
  -2  13   5     7856.80     8444.62    216.04 o 
  -1  13   5       56.08      159.96    106.65 o 
   0  13   5    64309.06    64727.27    569.44 o 
   1  13   5     4800.23     5026.92    153.84 o 
   2  13   5    48309.71    48234.96    446.67 o 
   3  13   5   210980.38   210655.88   1489.88 o 
   4  13   5     1210.72     1594.63    159.49 o 
   5  13   5      339.86      352.10    111.61 o 
   6  13   5     1700.44     1884.06    133.15 o 
   7  13   5    34514.00    34003.85    396.33 o 
   8  13   5    31222.31    30502.25    383.17 o 
   9  13   5      841.73      907.91    213.79 o 
  10  13   5     4034.45     3934.11    186.89 o 
  11  13   5      451.76      439.83    147.45 o 
  12  13   5     3064.01     3170.77    188.71 o 
 -15  14   5     2209.01     2115.96    178.66 o 
 -14  14   5        2.78     -146.43    139.42 o 
 -13  14   5      904.39     1023.70    155.59 o 
 -12  14   5     3990.48     3787.52    185.87 o 
 -11  14   5      143.09        3.43    136.15 o 
 -10  14   5     1020.95     1214.11    147.37 o 
  -9  14   5    10626.01    10530.60    347.87 o 
  -8  14   5    27387.52    27072.80    382.03 o 
  -7  14   5     6314.07     6161.63    180.29 o 
  -6  14   5      651.16      625.69    160.13 o 
  -5  14   5     7935.09     7936.95    200.39 o 
  -4  14   5    36325.23    36788.79    396.07 o 
  -3  14   5    33881.39    33724.89    415.78 o 
  -2  14   5    11770.64    11954.44    219.08 o 
  -1  14   5     4340.10     4989.37    157.96 o 
   0  14   5        7.50     -143.81    109.82 o 
   1  14   5     7594.41     7350.74    176.91 o 
   2  14   5    22134.55    22533.65    295.00 o 
   3  14   5      454.80      672.36    140.93 o 
   4  14   5    29972.60    31076.50    330.97 o 
   5  14   5    22044.12    21814.06    275.44 o 
   6  14   5     8835.65     8494.49    194.54 o 
   7  14   5     4180.44     4198.53    183.85 o 
   8  14   5     6031.71     6146.52    206.08 o 
   9  14   5    12206.14    11534.50    265.47 o 
  10  14   5    18442.05    18311.88    327.13 o 
  11  14   5    11013.42    11303.16    278.04 o 
  12  14   5        0.51      101.27    147.04 o 
 -15  15   5    12239.03    12383.46    315.72 o 
 -14  15   5     9251.93     9248.64    280.60 o 
 -13  15   5       64.92      109.44    146.56 o 
 -12  15   5     5655.63     5709.20    208.30 o 
 -11  15   5      600.77      481.97    144.73 o 
 -10  15   5    45992.29    44816.03    561.34 o 
  -9  15   5      659.21      665.53    145.06 o 
  -8  15   5    14467.41    13198.93    289.56 o 
  -7  15   5     1773.75     2094.58    172.85 o 
  -6  15   5    28159.96    28761.27    353.54 o 
  -5  15   5   127168.73   126397.81   1001.55 o 
  -4  15   5      245.84      201.82    106.96 o 
  -3  15   5    37074.01    36538.50    349.51 o 
  -2  15   5   166586.67   161688.98   1152.63 o 
  -1  15   5       91.17      141.49    113.12 o 
   0  15   5        1.26     -203.43    101.71 o 
   1  15   5    14830.95    14728.36    254.64 o 
   2  15   5    57216.51    56745.87    482.55 o 
   3  15   5     5062.60     5064.30    155.33 o 
   4  15   5    11035.10    10748.81    209.28 o 
   5  15   5    22780.46    22427.75    276.08 o 
   6  15   5     1689.79     1729.42    151.61 o 
   7  15   5      213.55      117.95    125.37 o 
   8  15   5     3932.67     3857.40    184.56 o 
   9  15   5     2683.09     2662.50    172.44 o 
  10  15   5    33852.72    33048.27    554.68 o 
  11  15   5      942.27      978.69    159.61 o 
  12  15   5      373.50      209.39    152.12 o 
 -15  16   5    14194.00    14050.40    312.25 o 
 -14  16   5     3037.34     3432.83    193.48 o 
 -13  16   5    20568.76    19719.88    350.23 o 
 -12  16   5     4402.42     4366.63    197.72 o 
 -11  16   5    25295.95    24567.09    377.55 o 
 -10  16   5        3.59     -213.81    132.49 o 
  -9  16   5    10719.23    10411.97    273.07 o 
  -8  16   5     6635.60     6265.32    211.36 o 
  -7  16   5    40048.53    38015.19    417.76 o 
  -6  16   5    30886.66    31061.19    446.79 o 
  -5  16   5    67766.32    66361.64    606.83 o 
  -4  16   5      119.83      278.59    104.19 o 
  -3  16   5   152966.14   152212.08   1045.23 o 
  -2  16   5     4698.80     4912.64    150.01 o 
  -1  16   5     5073.10     5459.95    153.99 o 
   0  16   5     8719.96     8813.53    176.67 o 
   1  16   5     6199.64     6329.26    153.83 o 
   2  16   5    13443.00    12858.15    229.67 o 
   3  16   5     6256.24     6667.02    207.85 o 
   4  16   5      306.16      291.22    114.63 o 
   5  16   5     2613.85     2749.29    165.22 o 
   6  16   5     3806.92     3911.33    174.63 o 
   7  16   5    21034.49    20894.38    342.17 o 
   8  16   5     3743.54     3789.19    184.15 o 
   9  16   5    40751.05    39642.98    535.68 o 
  10  16   5      298.03      196.00    146.40 o 
  11  16   5      465.70      268.80    152.69 o 
 -15  17   5     5580.91     5149.16    218.91 o 
 -14  17   5    10691.69    10267.86    293.66 o 
 -13  17   5     9593.01     9576.28    263.73 o 
 -12  17   5    38754.86    37515.39    479.48 o 
 -11  17   5     5764.51     5812.27    214.32 o 
 -10  17   5     5330.30     4599.52    198.42 o 
  -9  17   5     1688.29     1340.53    156.48 o 
  -8  17   5    17287.52    17676.58    315.96 o 
  -7  17   5    26725.28    25257.20    376.89 o 
  -6  17   5       13.64       -8.89    122.82 o 
  -5  17   5    21415.16    21051.88    311.09 o 
  -4  17   5      586.06      396.32    111.21 o 
  -3  17   5    98740.91    99004.59    731.29 o 
  -2  17   5     6601.87     6902.66    166.20 o 
  -1  17   5     1233.76     1406.64    119.54 o 
   0  17   5   129120.90   128075.38    863.31 o 
   1  17   5      190.63      162.79    107.41 o 
   2  17   5     2982.09     3241.94    134.04 o 
   3  17   5    32657.35    31830.07    349.57 o 
   4  17   5    20407.41    20330.46    316.59 o 
   5  17   5     3604.07     3462.75    165.07 o 
   6  17   5     3609.66     3672.70    182.06 o 
   7  17   5       82.13      143.52    141.23 o 
   8  17   5     5348.60     5208.93    202.97 o 
   9  17   5     3628.52     3597.42    184.38 o 
  10  17   5       33.08      -52.00    142.51 o 
  11  17   5        7.14       70.77    218.95 o 
 -15  18   5       36.20     -126.21    151.72 o 
 -14  18   5      342.83      350.13    156.53 o 
 -13  18   5     8147.63     8072.02    244.48 o 
 -12  18   5     9016.72     8938.47    271.49 o 
 -11  18   5     2048.47     2327.45    175.74 o 
 -10  18   5     2108.35     2033.19    168.24 o 
  -9  18   5     2345.70     2134.31    169.58 o 
  -8  18   5    41060.82    38841.37    474.40 o 
  -7  18   5    45478.94    43478.14    505.28 o 
  -6  18   5    28986.38    28035.83    358.19 o 
  -5  18   5    10150.35     9144.22    226.00 o 
  -4  18   5     1230.45     1264.12    113.74 o 
  -3  18   5      352.05      525.81    113.07 o 
  -2  18   5       94.83      160.46    117.33 o 
  -1  18   5    10364.13    10518.32    195.58 o 
   0  18   5    38648.41    38976.83    361.19 o 
   1  18   5    16193.28    16191.92    239.33 o 
   2  18   5    14940.40    14798.18    262.31 o 
   3  18   5     4630.66     4573.64    157.72 o 
   4  18   5      647.67      957.99    117.42 o 
   5  18   5    12600.90    12695.79    260.55 o 
   6  18   5       45.91      -66.83    137.81 o 
   7  18   5     4636.03     5134.67    201.83 o 
   8  18   5     2959.59     2650.36    182.67 o 
   9  18   5     4014.84     3874.96    194.31 o 
  10  18   5     4164.04     4292.79    201.55 o 
  11  18   5     2776.87     2848.72    190.87 o 
 -14  19   5     6424.33     6133.10    245.04 o 
 -13  19   5     4894.32     4573.74    220.80 o 
 -12  19   5      525.17      488.50    154.11 o 
 -11  19   5       94.43      -40.67    147.66 o 
 -10  19   5    18091.89    17553.86    328.50 o 
  -9  19   5     1285.22     1022.59    158.02 o 
  -8  19   5       94.98      201.77    143.26 o 
  -7  19   5    17846.56    17131.04    316.43 o 
  -6  19   5      390.33      159.62    129.04 o 
  -5  19   5    21220.03    20932.55    316.01 o 
  -4  19   5    19431.90    18891.96    272.82 o 
  -3  19   5    33586.70    33137.52    415.44 o 
  -2  19   5    10859.46    10867.77    213.78 o 
  -1  19   5    90185.09    90029.40    651.94 o 
   0  19   5     3244.31     3618.61    147.09 o 
   1  19   5     5397.44     5688.31    156.56 o 
   2  19   5     9515.23     9925.75    217.52 o 
   3  19   5      290.17      276.27    138.67 o 
   4  19   5      833.24      895.18    139.98 o 
   5  19   5   129743.03   125623.98   1030.05 o 
   6  19   5     2522.28     2410.15    173.13 o 
   7  19   5    13373.47    12949.07    288.77 o 
   8  19   5       64.82      240.45    142.67 o 
   9  19   5     3004.33     3143.75    267.33 o 
  10  19   5     1214.50     1462.55    171.83 o 
  11  19   5     1737.68     1810.35    175.54 o 
 -14  20   5     8287.42     8099.71    252.43 o 
 -13  20   5        0.34     -238.04    151.69 o 
 -12  20   5       35.32     -127.08    150.84 o 
 -11  20   5    13536.17    13000.47    294.84 o 
 -10  20   5     1956.92     1753.49    168.26 o 
  -9  20   5    13316.34    12163.43    284.67 o 
  -8  20   5      256.62      117.83    139.93 o 
  -7  20   5    19349.99    18589.99    404.42 o 
  -6  20   5    22398.21    21666.07    354.73 o 
  -5  20   5     1264.83     1481.97    159.63 o 
  -4  20   5     4203.21     3893.50    198.86 o 
  -3  20   5    28896.56    28929.99    344.11 o 
  -2  20   5    63721.51    63593.05    680.21 o 
  -1  20   5     3669.88     3893.82    141.49 o 
   0  20   5    28886.36    29310.95    312.76 o 
   1  20   5    15932.20    16169.18    240.46 o 
   2  20   5    13634.30    13995.83    266.96 o 
   3  20   5    10916.74    10721.98    226.73 o 
   4  20   5     5693.22     5882.81    192.44 o 
   5  20   5     3813.61     4103.24    211.32 o 
   6  20   5    15704.19    15309.43    329.80 o 
   7  20   5    14762.75    14903.40    306.01 o 
   8  20   5     1478.23     1799.58    167.58 o 
   9  20   5     4562.20     4699.82    207.22 o 
  10  20   5     2061.43     2252.94    181.90 o 
 -14  21   5    12741.55    12661.21    307.78 o 
 -13  21   5       27.90       43.13    177.70 o 
 -12  21   5    13883.74    13667.42    468.34 o 
 -11  21   5      441.97      394.14    154.76 o 
 -10  21   5       56.38      -13.89    149.85 o 
  -9  21   5    13867.03    13088.73    295.62 o 
  -8  21   5     8959.01     8916.71    309.72 o 
  -7  21   5      830.38      764.05    208.23 o 
  -6  21   5      612.93      992.38    154.44 o 
  -5  21   5        5.12      -35.25    127.07 o 
  -4  21   5    24806.69    24531.67    365.09 o 
  -3  21   5    22860.10    22842.46    292.79 o 
  -2  21   5     4064.36     4394.63    199.26 o 
  -1  21   5     7085.26     7424.28    170.31 o 
   0  21   5   160469.94   158637.47   1049.84 o 
   1  21   5     3682.91     3798.09    139.20 o 
   2  21   5      503.39      426.57    115.09 o 
   3  21   5     5091.58     5304.94    179.56 o 
   4  21   5    12637.05    13015.51    282.46 o 
   5  21   5     5987.20     5905.82    211.49 o 
   6  21   5      651.05      707.43    157.05 o 
   7  21   5       72.79      293.59    149.39 o 
   8  21   5    42472.12    41303.36    507.08 o 
   9  21   5      436.18      532.49    159.32 o 
  10  21   5      478.86      483.17    159.26 o 
 -13  22   5    28285.44    27683.32    426.92 o 
 -12  22   5        1.12       36.92    152.19 o 
 -11  22   5      162.71       86.35    153.67 o 
 -10  22   5        2.02     -162.11    144.48 o 
  -9  22   5       86.48      261.57    150.82 o 
  -8  22   5    28447.52    26828.09    401.68 o 
  -7  22   5     5618.54     5405.33    205.81 o 
  -6  22   5     3141.47     3303.69    183.92 o 
  -5  22   5    25913.21    25290.80    348.82 o 
  -4  22   5      319.91      300.43    126.88 o 
  -3  22   5    42807.02    42389.06    434.92 o 
  -2  22   5    18918.00    18634.40    268.59 o 
  -1  22   5    19038.35    18637.44    252.49 o 
   0  22   5     8423.78     9165.46    302.35 o 
   1  22   5     3735.02     3792.89    139.03 o 
   2  22   5     4118.18     4127.75    152.39 o 
   3  22   5     9984.31     9687.55    236.39 o 
   4  22   5     6946.61     6861.49    222.88 o 
   5  22   5      905.40      830.10    156.42 o 
   6  22   5       68.11       90.31    144.73 o 
   7  22   5    72414.21    70345.30    764.83 o 
   8  22   5     2319.00     2114.30    179.57 o 
   9  22   5     8627.98     8870.99    258.32 o 
  10  22   5      247.34      -21.51    170.74 o 
 -13  23   5      459.64      367.62    166.11 o 
 -12  23   5     1104.99     1074.85    172.87 o 
 -11  23   5      161.74      -42.68    150.67 o 
 -10  23   5    64788.58    62148.82    671.48 o 
  -9  23   5     4128.27     3931.49    197.83 o 
  -8  23   5     2002.23     2039.46    207.77 o 
  -7  23   5    10850.31    10351.19    270.35 o 
  -6  23   5     1238.12     1065.25    171.70 o 
  -5  23   5    52958.50    51566.20    529.08 o 
  -4  23   5     1284.66     1122.10    134.52 o 
  -3  23   5    18345.80    18621.86    286.13 o 
  -2  23   5    56170.45    55252.70    485.25 o 
  -1  23   5     7210.50     7355.60    168.72 o 
   0  23   5     1460.84     1512.45    120.05 o 
   1  23   5     2351.97     2445.85    128.51 o 
   2  23   5        1.17      130.66    121.45 o 
   3  23   5      342.19      351.75    149.78 o 
   4  23   5       16.66      -22.21    148.37 o 
   5  23   5      135.24      104.72    149.41 o 
   6  23   5     2523.83     2430.00    193.26 o 
   7  23   5      129.17       82.62    147.42 o 
   8  23   5     1491.44     1622.02    171.97 o 
   9  23   5      400.47      291.04    251.47 o 
 -13  24   5     3348.39     3276.64    208.32 o 
 -12  24   5      214.70      328.09    163.00 o 
 -11  24   5     2568.81     2860.94    262.30 o 
 -10  24   5    12635.27    11762.70    290.26 o 
  -9  24   5      223.93       93.99    151.52 o 
  -8  24   5      553.82      423.59    158.18 o 
  -7  24   5     3804.63     3594.06    196.35 o 
  -6  24   5    13427.53    12749.56    289.98 o 
  -5  24   5     2853.00     3191.46    227.03 o 
  -4  24   5     4178.71     4318.51    166.74 o 
  -3  24   5    16427.29    16572.72    272.50 o 
  -2  24   5     1326.36     1631.54    155.35 o 
  -1  24   5    18194.47    18163.12    266.55 o 
   0  24   5     9953.32    10355.01    209.46 o 
   1  24   5      225.79      305.88    107.77 o 
   2  24   5      207.29      203.99    124.51 o 
   3  24   5     2832.91     3125.58    185.35 o 
   4  24   5      355.55      248.59    161.64 o 
   5  24   5     1625.42     1466.33    177.21 o 
   6  24   5      851.96      731.11    160.85 o 
   7  24   5      857.45      733.07    171.24 o 
   8  24   5        9.63     -279.70    161.85 o 
   9  24   5      743.03      458.13    176.58 o 
 -12  25   5     5782.30     5806.19    232.50 o 
 -11  25   5    20256.38    19973.13    365.22 o 
 -10  25   5      123.70       80.02    153.86 o 
  -9  25   5      333.98      372.41    153.45 o 
  -8  25   5    60349.92    57910.36    706.76 o 
  -7  25   5      347.04      293.45    155.59 o 
  -6  25   5     7715.84     6944.14    230.84 o 
  -5  25   5     4393.44     4578.86    249.98 o 
  -4  25   5      219.43      277.17    141.00 o 
  -3  25   5    17100.37    17777.81    327.97 o 
  -2  25   5     6366.23     6066.48    195.50 o 
  -1  25   5     6679.42     6960.32    221.11 o 
   0  25   5     4380.87     4736.40    150.17 o 
   1  25   5    13310.03    13070.46    232.32 o 
   2  25   5     3749.24     3885.28    223.10 o 
   3  25   5    20306.16    19398.86    381.40 o 
   4  25   5     8128.68     8399.48    247.04 o 
   5  25   5      756.74      775.41    157.77 o 
   6  25   5    14874.17    13716.20    335.81 o 
   7  25   5    11759.18    11224.56    313.50 o 
   8  25   5     5197.60     5300.14    224.65 o 
   9  25   5     3821.53     3730.10    258.02 o 
 -12  26   5      256.75      263.25    162.02 o 
 -11  26   5     4210.14     4091.18    224.89 o 
 -10  26   5     1739.93     1507.16    180.52 o 
  -9  26   5    43511.80    42257.62    527.92 o 
  -8  26   5     1263.81      898.82    168.23 o 
  -7  26   5    10617.09    10215.72    276.01 o 
  -6  26   5    15432.21    14360.66    308.55 o 
  -5  26   5    26153.44    25742.42    394.85 o 
  -4  26   5       90.86      -73.04    138.51 o 
  -3  26   5       34.15      -14.35    127.52 o 
  -2  26   5    22976.21    22174.81    319.15 o 
  -1  26   5     9664.74     9342.17    210.53 o 
   0  26   5     1723.45     1925.46    133.48 o 
   1  26   5     2146.01     2262.25    150.79 o 
   2  26   5     5514.46     5783.98    212.95 o 
   3  26   5    15059.84    15234.87    313.60 o 
   4  26   5     8174.75     8255.91    246.47 o 
   5  26   5    13050.65    13184.60    297.71 o 
   6  26   5      856.52      899.13    167.16 o 
   7  26   5     2766.22     2961.15    195.91 o 
   8  26   5    19804.97    19860.70    471.63 o 
 -11  27   5      281.97       -8.56    222.18 o 
 -10  27   5    13158.63    12510.62    302.66 o 
  -9  27   5     2709.83     3105.52    303.41 o 
  -8  27   5      923.71      610.80    167.66 o 
  -7  27   5     4598.57     3789.84    202.17 o 
  -6  27   5     9406.88     9898.07    317.75 o 
  -5  27   5      118.16      386.96    161.97 o 
  -4  27   5     1416.34     1640.82    163.92 o 
  -3  27   5     5365.38     5683.08    200.18 o 
  -2  27   5    12868.23    13235.69    256.70 o 
  -1  27   5     1125.01     1247.47    141.29 o 
   0  27   5       73.19      327.17    130.04 o 
   1  27   5     6615.27     6766.93    208.15 o 
   2  27   5    68718.38    67496.36    691.46 o 
   3  27   5     4772.10     4857.88    208.63 o 
   4  27   5       50.47     -136.39    151.76 o 
   5  27   5     2999.12     3204.56    192.95 o 
   6  27   5     6755.60     6310.18    297.49 o 
   7  27   5      190.32      135.47    160.72 o 
   8  27   5      227.28      246.89    176.19 o 
 -11  28   5     1053.04      893.12    176.84 o 
 -10  28   5     1097.34      648.76    189.69 o 
  -9  28   5      345.91      288.65    164.49 o 
  -8  28   5     1372.51     1625.30    201.74 o 
  -7  28   5        5.44     -106.78    156.48 o 
  -6  28   5     1318.33     1266.16    179.71 o 
  -5  28   5     9120.41     9138.43    262.37 o 
  -4  28   5     1764.43     1894.71    176.68 o 
  -3  28   5    27464.31    27109.43    348.49 o 
  -2  28   5     5737.54     5660.36    188.48 o 
  -1  28   5     1220.33     1366.44    156.76 o 
   0  28   5    51968.09    51815.86    533.78 o 
   1  28   5     2962.23     3284.24    187.37 o 
   2  28   5      161.77      418.95    149.52 o 
   3  28   5     2729.12     2627.48    187.66 o 
   4  28   5     7554.10     7720.31    238.24 o 
   5  28   5     6857.42     6842.65    236.84 o 
   6  28   5     5890.96     5614.85    339.77 o 
   7  28   5     4187.91     3934.41    210.67 o 
 -10  29   5      785.46      729.87    175.07 o 
  -9  29   5     2821.63     2888.62    250.86 o 
  -8  29   5      836.37      634.15    171.41 o 
  -7  29   5      248.71      423.69    164.52 o 
  -6  29   5    12888.30    12241.64    297.18 o 
  -5  29   5     7458.47     7038.59    237.85 o 
  -4  29   5       90.59     -210.34    154.15 o 
  -3  29   5     6995.27     7554.00    222.68 o 
  -2  29   5       20.28     -165.81    128.81 o 
  -1  29   5    19363.47    19129.96    293.54 o 
   0  29   5     8377.03     9375.04    248.36 o 
   1  29   5    11232.33    11410.21    310.77 o 
   2  29   5       89.33      187.72    149.03 o 
   3  29   5     9545.64     9895.31    262.84 o 
   4  29   5     4500.23     4454.10    212.22 o 
   5  29   5     8425.84     8619.68    274.58 o 
   6  29   5     2479.30     2419.37    189.09 o 
   7  29   5     2818.86     3295.19    207.62 o 
 -10  30   5     6295.38     5642.63    276.09 o 
  -9  30   5     2226.28     2222.35    193.71 o 
  -8  30   5     5463.15     5272.93    229.88 o 
  -7  30   5     2744.48     2719.29    195.95 o 
  -6  30   5      274.39      -50.99    162.04 o 
  -5  30   5      112.97     -112.60    158.93 o 
  -4  30   5     4373.80     4506.03    240.55 o 
  -3  30   5    26818.03    26729.30    399.96 o 
  -2  30   5      101.49       16.04    134.23 o 
  -1  30   5     2589.56     2783.12    171.01 o 
   0  30   5    16224.21    15996.85    351.96 o 
   1  30   5        2.79      316.77    197.89 o 
   2  30   5      873.51     1082.76    198.37 o 
   3  30   5     2099.20     2192.83    183.52 o 
   4  30   5       12.31      148.71    159.10 o 
   5  30   5     3305.43     3315.96    226.89 o 
   6  30   5      220.56      177.48    159.45 o 
  -9  31   5       96.04       67.65    177.20 o 
  -8  31   5     6422.44     6172.95    266.54 o 
  -7  31   5     5942.70     6043.11    269.06 o 
  -6  31   5       98.56     -207.80    240.50 o 
  -5  31   5    10603.09    10883.82    315.43 o 
  -4  31   5     7485.89     7707.87    246.36 o 
  -3  31   5     4137.43     4405.17    209.92 o 
  -2  31   5     7979.32     8301.76    211.45 o 
  -1  31   5      586.28      684.43    155.95 o 
   0  31   5      529.26      815.69    201.90 o 
   1  31   5      143.88       29.49    197.30 o 
   2  31   5    11919.63    12636.70    297.60 o 
   3  31   5     3195.73     3682.34    199.65 o 
   4  31   5    12736.72    12880.78    305.00 o 
   5  31   5     4118.98     4258.91    217.18 o 
  -8  32   5        8.91      -90.68    167.39 o 
  -7  32   5    27713.45    27866.48    432.99 o 
  -6  32   5    13831.65    13547.06    424.63 o 
  -5  32   5     9069.95     9162.42    279.60 o 
  -4  32   5      125.03      165.79    163.04 o 
  -3  32   5      182.55     -158.24    156.11 o 
  -2  32   5      182.94        8.53    146.34 o 
  -1  32   5        4.25     -179.36    145.08 o 
   0  32   5    19389.04    19342.02    471.92 o 
   1  32   5     6775.47     6860.60    284.99 o 
   2  32   5    24516.71    25013.12    550.39 o 
   3  32   5    15188.11    15144.01    320.05 o 
   4  32   5      618.82      698.82    168.63 o 
  -7  33   5     3255.05     3621.34    215.56 o 
  -6  33   5     1465.31     1834.14    240.95 o 
  -5  33   5      908.38      735.03    212.01 o 
  -4  33   5     1317.01     1566.61    184.74 o 
  -3  33   5      205.22     -147.17    161.78 o 
  -2  33   5      347.55      407.29    208.81 o 
  -1  33   5     4796.59     5311.23    265.41 o 
   0  33   5    13464.15    15173.76    382.84 o 
   1  33   5       55.31      430.60    206.93 o 
   2  33   5     3171.67     3314.02    248.35 o 
   3  33   5     6658.12     7313.05    262.58 o 
   4  33   5      352.82      322.60    166.62 o 
  -6  34   5     1990.82     1996.75    223.24 o 
  -5  34   5     8082.93     8112.78    257.87 o 
  -4  34   5     5978.71     6466.60    238.85 o 
  -3  34   5     1699.25     1679.21    278.04 o 
  -2  34   5     2758.84     2813.09    228.15 o 
  -1  34   5     6362.61     6664.96    352.09 o 
   0  34   5     3212.85     3383.07    246.91 o 
   1  34   5     8810.48     8960.83    323.29 o 
   2  34   5      588.44     1037.21    219.79 o 
  -4  35   5    15177.09    15453.88    347.82 o 
  -3  35   5     9829.94    10119.49    319.59 o 
  -2  35   5      944.98     1200.84    203.82 o 
  -1  35   5      492.73      835.12    397.16 o 
   0  35   5     2903.89     3640.38    250.76 o 
   1  35   5      211.69       85.38    204.47 o 
 -16   0   6     2391.11     2107.05    361.43 o 
 -14   0   6      487.35       59.74    188.63 o 
 -12   0   6     1946.06     2508.72    165.51 o 
 -10   0   6    24112.54    23970.35    371.62 o 
  -8   0   6     1969.84     2286.12    151.18 o 
  -6   0   6      242.85      555.38    185.49 o 
  -4   0   6    35069.02    40683.14    694.67 o 
   0   0   6   145399.27   145137.20   2336.18 o 
   2   0   6     6904.11     6677.86    271.48 o 
   4   0   6    65064.84    64779.45    765.48 o 
   6   0   6     6000.64     5628.48    273.22 o 
   8   0   6     3322.77     3509.33    181.81 o 
  10   0   6    26480.97    26261.05    469.44 o 
  12   0   6     1160.28     1309.74    220.41 o 
 -17   1   6       66.04      -20.92    237.38 o 
 -16   1   6    11735.83    11976.60    333.40 o 
 -15   1   6     3766.76     3764.49    205.99 o 
 -14   1   6     7576.60     7779.19    223.30 o 
 -13   1   6       61.96      -55.15    102.81 o 
 -12   1   6     1990.14     2236.09    129.06 o 
 -11   1   6    56216.39    56652.66    450.96 o 
 -10   1   6     8777.35     9135.96    176.01 o 
  -9   1   6     1261.96     1472.28    103.24 o 
  -8   1   6    54301.29    53217.46    413.91 o 
  -7   1   6    18248.79    17678.63    237.97 o 
  -6   1   6       25.43       94.71    125.16 o 
  -5   1   6    23549.80    24200.86    473.94 o 
  -4   1   6     5400.21     6124.77    186.46 o 
  -3   1   6    12678.83    13306.76    252.99 o 
  -2   1   6      963.15      937.71     84.75 o 
  -1   1   6    32616.99    31432.04    452.24 o 
   0   1   6      203.79      126.39    103.25 o 
   1   1   6      206.65      343.34     90.23 o 
   2   1   6    21814.62    21988.23    277.11 o 
   3   1   6     2681.06     2929.39    123.25 o 
   4   1   6    18266.00    18168.69    253.36 o 
   5   1   6     8108.05     8094.05    164.40 o 
   6   1   6    13132.32    12642.02    205.35 o 
   7   1   6     6217.05     6490.62    174.80 o 
   8   1   6     6209.90     6382.83    151.23 o 
   9   1   6     8561.21     9006.75    241.40 o 
  10   1   6     1541.97     1620.88    143.68 o 
  11   1   6    16344.21    16232.23    304.67 o 
  12   1   6       12.54      -38.94    137.30 o 
 -17   2   6     4015.70     4280.00    437.07 o 
 -16   2   6      132.06     -250.87    175.96 o 
 -15   2   6      420.55      400.31    169.75 o 
 -14   2   6     5214.77     5319.30    202.59 o 
 -13   2   6      187.46       59.02    112.38 o 
 -12   2   6      610.71      685.98    103.29 o 
 -11   2   6     7170.24     6997.18    183.97 o 
 -10   2   6       87.11      344.37     98.73 o 
  -9   2   6    13004.50    12612.09    195.39 o 
  -8   2   6    42651.24    41826.04    393.60 o 
  -7   2   6    10666.02    10675.39    197.07 o 
  -6   2   6     1945.03     1592.15    149.79 o 
  -5   2   6    56992.99    55786.04    628.94 o 
  -4   2   6    55372.62    56850.05    628.85 o 
  -3   2   6    27854.94    25817.00    433.18 o 
  -1   2   6    12531.70    12024.75    291.93 o 
   0   2   6      415.49      494.25    117.36 o 
   1   2   6     5392.52     5613.66    184.34 o 
   2   2   6   199243.69   200520.25   1468.70 o 
   3   2   6    14358.37    14274.98    219.89 o 
   4   2   6      930.49      962.28    111.80 o 
   5   2   6     2367.51     2581.24    117.46 o 
   6   2   6        0.00       28.01     98.96 o 
   7   2   6     1699.92     1800.44    113.78 o 
   8   2   6    10353.98    10090.63    188.03 o 
   9   2   6    10260.78     9894.38    202.98 o 
  10   2   6     3723.90     3990.38    156.15 o 
  11   2   6     6567.47     6555.91    198.01 o 
  12   2   6    23552.48    23793.64    364.22 o 
 -17   3   6     9768.91     9992.96    353.00 o 
 -16   3   6     5977.48     5993.90    259.47 o 
 -15   3   6      250.15       87.94    171.96 o 
 -14   3   6      353.06      214.65    141.23 o 
 -13   3   6     2740.83     2666.84    143.08 o 
 -12   3   6      321.05      252.95    102.06 o 
 -11   3   6    43111.82    42866.39    398.26 o 
 -10   3   6      882.74     1134.54    102.63 o 
  -9   3   6   113944.37   112367.02    953.48 o 
  -8   3   6    93648.63    92570.68    714.03 o 
  -7   3   6    50555.64    51173.28    446.58 o 
  -6   3   6     5839.54     6434.90    168.99 o 
  -5   3   6      517.75      519.15    127.72 o 
  -4   3   6     1187.01     1371.09    127.70 o 
  -3   3   6   196336.53   199868.25   1822.14 o 
  -2   3   6        3.97      120.64     71.31 o 
  -1   3   6    39309.10    39949.72    532.60 o 
   0   3   6      280.88      338.53    126.26 o 
   1   3   6      195.84      134.38     88.20 o 
   2   3   6     3842.70     4078.60    138.99 o 
   3   3   6    37447.65    37462.14    363.85 o 
   4   3   6     3097.54     3547.19    136.28 o 
   5   3   6     6603.09     6747.12    162.20 o 
   6   3   6     8616.63     8699.68    190.02 o 
   7   3   6     6746.60     6786.85    161.99 o 
   8   3   6     9677.66     9459.38    192.54 o 
   9   3   6    12394.06    12220.38    219.52 o 
  10   3   6     3786.30     4263.67    157.86 o 
  11   3   6      290.22      422.70    128.10 o 
  12   3   6      790.89      767.53    145.96 o 
 -17   4   6      726.11      772.05    197.96 o 
 -16   4   6     5798.22     5843.76    263.08 o 
 -15   4   6      524.94      461.36    179.42 o 
 -14   4   6     6335.18     6679.99    243.46 o 
 -13   4   6     1354.85     1191.10    136.52 o 
 -12   4   6     6437.44     6678.00    174.26 o 
 -11   4   6    44750.00    44341.70    405.40 o 
 -10   4   6    12768.14    12719.67    213.33 o 
  -9   4   6     2182.98     2441.18    129.84 o 
  -8   4   6     4693.76     4867.33    143.50 o 
  -7   4   6     1952.15     2342.35    118.11 o 
  -6   4   6     1101.42     1373.59    123.15 o 
  -5   4   6    37517.71    36901.20    430.01 o 
  -4   4   6    69989.56    71521.58    756.03 o 
  -3   4   6   145670.39   149692.06   1404.22 o 
  -2   4   6     2843.43     2867.89    132.92 o 
  -1   4   6     1794.17     2238.15    158.19 o 
   0   4   6   121421.80   113687.24   1215.24 o 
   1   4   6    39089.80    39001.50    381.72 o 
   2   4   6      225.20      313.31    100.78 o 
   3   4   6   112656.34   111311.99    868.83 o 
   4   4   6     9596.51     9184.16    198.39 o 
   5   4   6     1664.63     1902.27    110.18 o 
   6   4   6     6049.01     5528.85    142.06 o 
   7   4   6    15896.00    15840.54    245.07 o 
   8   4   6      846.77      872.50    111.42 o 
   9   4   6    13660.88    13310.63    237.39 o 
  10   4   6    18524.09    18832.97    279.94 o 
  11   4   6     7482.76     7461.35    190.09 o 
  12   4   6       32.37     -111.78    136.93 o 
 -17   5   6    12872.51    13334.72    377.23 o 
 -16   5   6     1827.21     1846.25    207.09 o 
 -15   5   6      283.57       45.37    150.37 o 
 -14   5   6    26375.19    27124.89    382.96 o 
 -13   5   6     7257.46     7024.52    218.86 o 
 -12   5   6    41601.70    41322.14    446.72 o 
 -11   5   6     4773.64     4756.85    145.19 o 
 -10   5   6    19676.44    19443.61    373.30 o 
  -9   5   6     4887.67     5011.39    157.96 o 
  -8   5   6     5065.87     4929.01    147.46 o 
  -7   5   6     1764.61     2206.23    117.42 o 
  -6   5   6    35247.49    34700.48    365.38 o 
  -5   5   6    55284.29    56574.85    537.99 o 
  -4   5   6     5348.62     5095.70    182.60 o 
  -3   5   6       10.63       54.18    103.66 o 
  -2   5   6    41077.55    44124.69    516.69 o 
  -1   5   6     1456.25     1718.45    156.80 o 
   0   5   6     7671.92     8615.52    202.23 o 
   1   5   6     5909.34     6435.07    200.20 o 
   2   5   6    35124.47    35518.45    392.61 o 
   3   5   6     4331.88     4882.64    154.09 o 
   4   5   6    32331.76    31700.71    315.38 o 
   5   5   6    39999.52    40387.56    354.33 o 
   6   5   6    10518.68     9657.14    200.64 o 
   7   5   6     8143.53     7800.69    175.27 o 
   8   5   6      320.05      461.31    109.80 o 
   9   5   6     6324.32     6446.12    184.80 o 
  10   5   6    19291.62    19108.84    337.87 o 
  11   5   6      581.42      573.99    130.05 o 
  12   5   6     4593.75     4576.54    200.22 o 
 -17   6   6      258.80      190.35    192.91 o 
 -16   6   6    10440.79    10669.81    507.62 o 
 -15   6   6       37.50       85.12    135.18 o 
 -14   6   6       70.42     -131.82    133.72 o 
 -13   6   6    37702.16    37575.10    456.14 o 
 -12   6   6        4.68     -133.87    118.56 o 
 -11   6   6     3578.96     3898.68    148.04 o 
 -10   6   6    21822.79    22116.03    289.11 o 
  -9   6   6     1961.19     2223.53    130.67 o 
  -8   6   6    16927.81    17217.13    262.73 o 
  -7   6   6        9.95       56.98     98.81 o 
  -6   6   6     1010.96      872.66    113.50 o 
  -5   6   6    21321.89    20881.17    290.25 o 
  -4   6   6     8842.26     8170.58    196.68 o 
  -3   6   6    66303.02    66165.10    786.33 o 
  -2   6   6     4191.13     3938.88    161.72 o 
  -1   6   6      783.80      781.03    117.93 o 
   0   6   6      351.25      476.75    114.41 o 
   1   6   6    21497.38    21153.92    274.83 o 
   2   6   6    44975.95    45086.86    438.62 o 
   3   6   6      206.20       84.50    108.51 o 
   4   6   6    24841.70    24162.35    274.25 o 
   5   6   6      513.09      326.70    102.51 o 
   6   6   6    16883.11    16374.70    225.07 o 
   7   6   6     2726.32     2778.40    131.80 o 
   8   6   6     1494.58     1570.44    121.07 o 
   9   6   6     1430.18     1509.72    132.17 o 
  10   6   6     4358.13     4460.35    167.99 o 
  11   6   6        0.48     -199.79    133.05 o 
  12   6   6        1.73      105.19    118.86 o 
 -16   7   6     8742.68     8796.91    342.90 o 
 -15   7   6      249.40       86.72    138.41 o 
 -14   7   6     1295.59     1325.32    192.23 o 
 -13   7   6     1595.56     1751.18    165.73 o 
 -12   7   6    15932.58    15567.38    304.78 o 
 -11   7   6     1890.65     2310.18    144.59 o 
 -10   7   6      800.96      672.18    118.01 o 
  -9   7   6      355.72      467.54    111.97 o 
  -8   7   6    82973.41    80791.94    646.98 o 
  -7   7   6       12.98       89.93     97.44 o 
  -6   7   6       72.64       94.40    103.62 o 
  -5   7   6    20692.79    20436.46    290.57 o 
  -4   7   6   110515.39   111137.76    926.59 o 
  -3   7   6    75880.23    75809.98    672.91 o 
  -2   7   6     4888.23     4600.67    173.87 o 
  -1   7   6      693.54      331.68    110.62 o 
   0   7   6     1851.89     1999.78    120.64 o 
   1   7   6    14808.97    14299.69    235.63 o 
   2   7   6    13276.82    13931.49    237.27 o 
   3   7   6    19248.44    18524.25    249.76 o 
   4   7   6    32920.18    33172.13    328.36 o 
   5   7   6     4039.02     4313.01    133.61 o 
   6   7   6       25.22      -87.12     95.91 o 
   7   7   6     3719.24     4102.39    141.84 o 
   8   7   6    37544.86    37375.00    396.50 o 
   9   7   6      313.69      102.48    113.93 o 
  10   7   6     3011.25     3328.82    151.10 o 
  11   7   6     9995.08    10175.98    233.22 o 
  12   7   6    11690.30    12037.20    292.64 o 
 -16   8   6        4.18       67.49    158.87 o 
 -15   8   6     1400.42     1313.95    168.16 o 
 -14   8   6     6554.07     6335.53    210.58 o 
 -13   8   6     4721.33     4683.14    190.73 o 
 -12   8   6     9714.19     9653.79    243.11 o 
 -11   8   6      578.06      288.70    122.38 o 
 -10   8   6    11099.90    11031.31    219.49 o 
  -9   8   6     2905.71     2959.09    173.19 o 
  -8   8   6     1194.45     1356.87    129.62 o 
  -7   8   6    18949.16    18600.07    252.13 o 
  -6   8   6     3729.67     4216.23    169.17 o 
  -5   8   6    47705.25    47588.09    451.18 o 
  -4   8   6    54348.09    58138.72    575.26 o 
  -3   8   6      585.52      515.77    106.77 o 
  -2   8   6     1066.01     1098.34    140.43 o 
  -1   8   6    12985.93    11921.39    231.32 o 
   0   8   6    35568.88    36118.98    436.21 o 
   1   8   6    21222.15    21567.54    287.83 o 
   2   8   6      199.84      175.31    111.21 o 
   3   8   6    36789.42    36375.59    366.70 o 
   4   8   6      464.70      417.92    126.55 o 
   5   8   6    12323.57    12870.34    207.57 o 
   6   8   6      878.02      978.60    106.10 o 
   7   8   6     2765.67     2895.11    132.40 o 
   8   8   6     9042.23     9035.96    257.75 o 
   9   8   6     2599.34     3058.06    146.36 o 
  10   8   6     3096.11     2996.96    148.85 o 
  11   8   6     4035.31     3994.44    173.05 o 
  12   8   6      252.54      351.60    156.54 o 
 -16   9   6       53.62       75.84    143.69 o 
 -15   9   6     4870.09     4732.65    200.38 o 
 -14   9   6      131.45       21.53    138.48 o 
 -13   9   6     1563.88     1936.86    172.90 o 
 -12   9   6    20057.83    20036.62    334.49 o 
 -11   9   6    18111.73    17914.80    325.78 o 
 -10   9   6      711.58      648.13    129.79 o 
  -9   9   6      833.71     1246.55    119.16 o 
  -8   9   6    36376.12    35857.91    365.39 o 
  -7   9   6     3997.41     4253.68    138.44 o 
  -6   9   6     4757.54     4867.78    139.51 o 
  -5   9   6    58783.92    58201.53    556.15 o 
  -4   9   6    23714.78    24361.98    320.58 o 
  -3   9   6     3977.52     4198.80    158.62 o 
  -2   9   6     2745.89     2623.59    137.72 o 
  -1   9   6     4807.63     4755.13    188.74 o 
   0   9   6      393.16      405.47    113.50 o 
   1   9   6     2740.56     2948.83    139.15 o 
   2   9   6    22429.27    23012.96    282.53 o 
   3   9   6     4075.81     4427.59    148.98 o 
   4   9   6     3154.10     3398.06    133.82 o 
   5   9   6    30095.08    29076.91    295.07 o 
   6   9   6      144.66      247.50    107.62 o 
   7   9   6      105.09       44.11    102.50 o 
   8   9   6     3902.81     3752.70    153.56 o 
   9   9   6     1047.00     1060.17    126.28 o 
  10   9   6     3018.71     3091.60    151.68 o 
  11   9   6     5521.42     5992.56    210.05 o 
  12   9   6      548.96      592.09    153.95 o 
 -16  10   6    15737.79    15779.54    314.89 o 
 -15  10   6        7.39     -106.46    141.61 o 
 -14  10   6       82.90       41.36    137.46 o 
 -13  10   6    10985.44    11264.87    269.81 o 
 -12  10   6     2337.73     2515.15    162.07 o 
 -11  10   6     4778.36     4833.81    188.41 o 
 -10  10   6    38853.52    37612.80    451.58 o 
  -9  10   6       23.18      -40.58    106.73 o 
  -8  10   6     3708.32     3784.45    136.99 o 
  -7  10   6     1478.62     1619.62    122.19 o 
  -6  10   6   373261.22   372519.66   2488.84 o 
  -5  10   6     1975.38     2275.15    129.42 o 
  -4  10   6     3505.49     3631.83    144.50 o 
  -3  10   6     8049.48     8068.70    207.79 o 
  -2  10   6     1069.57     1446.94    119.38 o 
  -1  10   6     4262.43     4720.57    229.20 o 
   0  10   6    14047.19    14215.93    244.74 o 
   1  10   6    17315.16    17087.62    261.72 o 
   2  10   6      380.25      435.11    110.83 o 
   3  10   6     3104.45     3082.05    138.20 o 
   4  10   6     7613.67     7369.02    193.82 o 
   5  10   6     7944.17     8200.28    184.98 o 
   6  10   6    64024.30    62644.46    522.60 o 
   7  10   6      987.35     1200.59    129.30 o 
   8  10   6      333.68      461.90    143.78 o 
   9  10   6     5268.25     5283.63    185.02 o 
  10  10   6     1323.79      997.81    140.58 o 
  11  10   6     5100.86     5596.27    207.52 o 
  12  10   6     4156.95     4239.37    197.93 o 
 -16  11   6        0.49      112.29    146.36 o 
 -15  11   6       13.35      104.94    147.82 o 
 -14  11   6    41759.81    41612.18    504.17 o 
 -13  11   6     6474.34     6581.82    234.88 o 
 -12  11   6     5500.09     5269.90    198.31 o 
 -11  11   6    19133.43    18372.47    319.38 o 
 -10  11   6     3430.01     3558.13    172.49 o 
  -9  11   6     4034.07     3858.25    153.12 o 
  -8  11   6      916.41      945.50    110.40 o 
  -7  11   6      405.32      598.64    105.60 o 
  -6  11   6     1383.36     1446.94    113.05 o 
  -5  11   6     6641.85     6402.94    184.97 o 
  -4  11   6     4162.55     4706.93    154.11 o 
  -3  11   6    60096.60    60726.47    549.35 o 
  -2  11   6    57992.35    58359.82    501.61 o 
  -1  11   6      134.05      310.95    112.08 o 
   0  11   6     4787.48     5054.55    138.31 o 
   1  11   6     7381.69     7920.76    203.64 o 
   2  11   6    27105.68    27010.12    317.00 o 
   3  11   6    25652.96    25713.86    310.53 o 
   4  11   6     3683.46     3935.00    152.31 o 
   5  11   6     2329.21     2296.10    129.92 o 
   6  11   6     5144.74     5206.88    152.23 o 
   7  11   6    37461.63    36703.12    391.39 o 
   8  11   6      201.06       55.54    117.10 o 
   9  11   6     3112.46     3151.55    162.84 o 
  10  11   6       47.61      114.67    136.00 o 
  11  11   6     9354.89     9571.49    254.21 o 
  12  11   6     3251.70     3318.01    188.37 o 
 -16  12   6    18796.37    19114.35    345.81 o 
 -15  12   6     1223.50     1171.07    160.69 o 
 -14  12   6    32219.21    32047.85    467.84 o 
 -13  12   6     1167.85     1007.12    153.45 o 
 -12  12   6    13506.91    13017.40    314.74 o 
 -11  12   6    14423.21    13851.93    285.75 o 
 -10  12   6     1504.72     1671.42    154.86 o 
  -9  12   6     1140.54     1064.43    165.15 o 
  -8  12   6     1811.14     1693.26    137.18 o 
  -7  12   6    18693.66    18278.22    246.12 o 
  -6  12   6       85.99       17.31     99.25 o 
  -5  12   6      222.01      196.77     99.40 o 
  -4  12   6    34724.20    34922.85    381.52 o 
  -3  12   6     9397.77     9495.36    201.12 o 
  -2  12   6     6969.71     6951.35    166.09 o 
  -1  12   6     9340.92     9172.94    201.62 o 
   0  12   6   108210.96   109638.30    781.66 o 
   1  12   6     1337.39     1694.19    114.49 o 
   2  12   6     1527.80     1532.02    128.16 o 
   3  12   6     7516.76     7517.48    171.37 o 
   4  12   6    20394.47    21006.87    272.57 o 
   5  12   6       26.36      114.76    114.31 o 
   6  12   6     9875.38    10035.87    213.86 o 
   7  12   6     2368.15     2722.46    143.39 o 
   8  12   6    15892.60    15284.12    253.81 o 
   9  12   6     8162.95     8324.78    221.74 o 
  10  12   6     2677.43     2582.05    170.90 o 
  11  12   6     2056.54     1859.88    169.23 o 
 -16  13   6      959.46      668.94    161.45 o 
 -15  13   6      298.12       98.34    149.92 o 
 -14  13   6    49560.40    49044.94    580.21 o 
 -13  13   6     1550.89     1341.76    160.94 o 
 -12  13   6     2847.07     2802.56    177.69 o 
 -11  13   6     2983.10     2976.32    172.88 o 
 -10  13   6      371.38      452.12    138.05 o 
  -9  13   6     6613.69     7123.85    213.57 o 
  -8  13   6      130.91       88.35    120.10 o 
  -7  13   6    39281.46    38819.66    419.58 o 
  -6  13   6       62.88      159.77     97.74 o 
  -5  13   6    18322.20    18520.73    256.95 o 
  -4  13   6       62.09      109.05    105.48 o 
  -3  13   6    15755.05    17491.73    479.18 o 
  -2  13   6   122981.98   120372.26    942.49 o 
  -1  13   6      608.90      555.36    108.29 o 
   0  13   6     5042.03     5294.72    148.04 o 
   1  13   6    21889.88    21847.90    272.23 o 
   2  13   6    94253.76    93643.99    693.71 o 
   3  13   6      505.16      821.50    140.18 o 
   4  13   6     4289.83     4549.11    189.63 o 
   5  13   6    15032.25    14815.19    266.40 o 
   6  13   6     4379.41     4331.54    168.12 o 
   7  13   6    16639.09    16503.83    266.73 o 
   8  13   6    12438.63    12089.61    278.64 o 
   9  13   6     6405.80     6351.96    213.84 o 
  10  13   6       79.16       -4.22    138.01 o 
  11  13   6     1057.40     1210.00    164.89 o 
 -16  14   6     8034.40     8305.70    249.49 o 
 -15  14   6     1867.43     2032.99    177.42 o 
 -14  14   6      138.80      -39.88    146.23 o 
 -13  14   6     2107.15     1803.30    167.15 o 
 -12  14   6       64.37      288.86    141.01 o 
 -11  14   6     3862.03     3973.09    186.57 o 
 -10  14   6    19063.96    18328.92    320.38 o 
  -9  14   6    12611.51    11786.31    272.42 o 
  -8  14   6     1105.68     1069.71    132.07 o 
  -7  14   6      225.88      344.56    182.58 o 
  -6  14   6    57991.55    58087.86    548.40 o 
  -5  14   6    40468.48    40478.78    396.27 o 
  -4  14   6     7015.23     7056.33    163.34 o 
  -3  14   6      156.14       68.74    101.03 o 
  -2  14   6      797.86      963.22    137.88 o 
  -1  14   6    24616.36    24655.37    284.48 o 
   0  14   6      105.07       -8.68    106.31 o 
   1  14   6    20051.28    19800.59    259.86 o 
   2  14   6     2077.80     2057.67    122.86 o 
   3  14   6      956.17     1063.01    136.21 o 
   4  14   6     1271.51     1135.96    124.04 o 
   5  14   6     2064.86     2385.60    147.10 o 
   6  14   6    31607.54    30803.80    352.82 o 
   7  14   6     2090.86     2047.39    160.10 o 
   8  14   6     3061.35     3208.20    177.75 o 
   9  14   6    21253.44    20498.03    344.06 o 
  10  14   6      927.54      901.39    154.44 o 
  11  14   6     1700.95     1864.93    169.54 o 
 -15  15   6       22.40       -1.21    150.13 o 
 -14  15   6     2135.63     1831.45    175.86 o 
 -13  15   6     4286.25     4184.53    223.22 o 
 -12  15   6     1006.56      911.21    154.41 o 
 -11  15   6       19.43      116.48    139.49 o 
 -10  15   6    23472.92    22219.73    369.96 o 
  -9  15   6    13032.84    12675.65    299.59 o 
  -8  15   6     9039.28     8863.95    244.38 o 
  -7  15   6    10773.62    10198.30    227.93 o 
  -6  15   6     7364.00     7215.61    194.57 o 
  -5  15   6    22302.58    21356.11    281.31 o 
  -4  15   6     5444.42     5700.25    153.79 o 
  -3  15   6    34611.49    34449.23    370.09 o 
  -2  15   6     1289.16     1439.29    123.97 o 
  -1  15   6      550.50      753.31    114.94 o 
   0  15   6    52175.50    50934.93    599.60 o 
   1  15   6     3113.73     3291.49    130.88 o 
   2  15   6    13196.36    12634.71    213.28 o 
   3  15   6    24769.04    24413.55    277.58 o 
   4  15   6        0.96      -49.10    108.51 o 
   5  15   6    13671.71    13401.68    264.56 o 
   6  15   6      723.80      981.10    128.87 o 
   7  15   6      303.50      387.88    133.11 o 
   8  15   6     7869.47     7991.18    245.54 o 
   9  15   6     3600.96     3400.34    180.97 o 
  10  15   6       25.21     -119.31    143.46 o 
  11  15   6     1365.11     1352.50    169.02 o 
 -15  16   6     7575.62     7950.24    247.31 o 
 -14  16   6     1693.59     1699.93    171.28 o 
 -13  16   6     8192.43     8204.79    243.91 o 
 -12  16   6     1389.29     1326.37    163.98 o 
 -11  16   6       33.75      -39.86    139.10 o 
 -10  16   6    11377.40    10905.76    303.28 o 
  -9  16   6     8980.48     8794.25    257.51 o 
  -8  16   6    50035.96    48099.63    537.33 o 
  -7  16   6    13348.82    13064.33    259.79 o 
  -6  16   6      392.62      585.39    136.39 o 
  -5  16   6     4652.70     4641.86    154.06 o 
  -4  16   6    43419.62    42300.84    417.75 o 
  -3  16   6     3375.39     3457.89    140.88 o 
  -2  16   6     4303.35     4726.48    152.24 o 
  -1  16   6    13098.20    12948.60    212.24 o 
   0  16   6        2.66     -155.67    107.47 o 
   1  16   6       50.22      146.33    120.81 o 
   2  16   6      820.37      893.61    138.33 o 
   3  16   6     1597.40     1864.90    121.12 o 
   4  16   6     4573.78     5037.04    155.85 o 
   5  16   6      105.52       84.85    128.22 o 
   6  16   6     7855.07     8311.29    214.33 o 
   7  16   6      239.43      241.05    139.93 o 
   8  16   6    35395.58    34913.82    452.24 o 
   9  16   6    10264.51    10558.79    266.36 o 
  10  16   6     3734.38     3949.09    219.64 o 
  11  16   6     9174.43     9562.69    299.89 o 
 -15  17   6      295.91      858.55    164.55 o 
 -14  17   6     7542.80     7852.71    244.61 o 
 -13  17   6      439.76      441.74    152.62 o 
 -12  17   6    20811.89    20092.21    347.35 o 
 -11  17   6     7403.46     7581.50    247.28 o 
 -10  17   6      249.17      491.61    148.59 o 
  -9  17   6      107.22      106.80    140.88 o 
  -8  17   6    14918.01    14152.09    295.74 o 
  -7  17   6      242.86      190.28    132.84 o 
  -6  17   6     1393.64     1436.67    147.01 o 
  -5  17   6    20662.19    20643.68    297.21 o 
  -4  17   6     5228.66     5224.33    198.19 o 
  -3  17   6      247.01      366.20    119.53 o 
  -2  17   6    55961.86    55428.13    503.76 o 
  -1  17   6     6676.62     7058.89    215.15 o 
   0  17   6      139.43      325.95    113.10 o 
   1  17   6    14576.78    14291.65    228.40 o 
   2  17   6    12723.93    13015.83    266.45 o 
   3  17   6     4441.03     4172.25    153.20 o 
   4  17   6        0.99      -35.35    110.98 o 
   5  17   6    25104.88    24424.90    314.81 o 
   6  17   6     4140.82     4221.61    202.85 o 
   7  17   6    15282.87    15513.75    301.58 o 
   8  17   6    22384.96    22162.24    356.68 o 
   9  17   6     1826.10     1703.93    167.50 o 
  10  17   6     2788.90     2745.24    183.02 o 
  11  17   6     9883.84     9873.55    426.14 o 
 -15  18   6      732.06      696.61    167.19 o 
 -14  18   6     3391.52     3405.62    198.53 o 
 -13  18   6    14210.95    13803.75    301.97 o 
 -12  18   6     2542.44     2484.80    217.25 o 
 -11  18   6     2310.92     2429.20    178.33 o 
 -10  18   6     1102.89      998.74    157.57 o 
  -9  18   6    23200.00    22060.57    358.47 o 
  -8  18   6      119.08     -152.66    137.68 o 
  -7  18   6     8312.95     8633.37    244.38 o 
  -6  18   6    32025.76    29217.09    371.77 o 
  -5  18   6     1220.36     1293.24    135.88 o 
  -4  18   6     2437.37     2831.02    133.08 o 
  -3  18   6    64901.31    63868.50    552.21 o 
  -2  18   6    26976.66    26837.46    396.35 o 
  -1  18   6    17189.98    16525.09    238.96 o 
   0  18   6    18723.96    18461.29    251.93 o 
   1  18   6      418.14      372.23    124.96 o 
   2  18   6     4825.68     4959.93    149.85 o 
   3  18   6      770.30      821.90    121.51 o 
   4  18   6     9783.20     9944.14    219.23 o 
   5  18   6     1243.06     1331.01    145.78 o 
   6  18   6       48.51      -43.08    142.38 o 
   7  18   6      565.81      436.97    147.61 o 
   8  18   6     7490.30     7798.55    272.56 o 
   9  18   6     7117.89     6874.74    225.78 o 
  10  18   6     1192.07     1408.09    172.21 o 
 -14  19   6     1026.07      882.74    174.39 o 
 -13  19   6     2261.44     2321.23    184.47 o 
 -12  19   6     2504.55     2581.50    185.09 o 
 -11  19   6    12367.25    11893.53    303.19 o 
 -10  19   6     3215.32     3362.07    188.79 o 
  -9  19   6    16953.78    16841.86    341.20 o 
  -8  19   6     4111.02     4100.35    191.73 o 
  -7  19   6     1182.73     1074.73    155.98 o 
  -6  19   6     9419.86     9777.75    235.57 o 
  -5  19   6     7917.82     7691.04    195.13 o 
  -4  19   6    28638.60    28957.53    321.62 o 
  -3  19   6     2121.35     2023.60    136.50 o 
  -2  19   6     1220.17     1230.32    118.97 o 
  -1  19   6    21386.18    21241.63    267.36 o 
   0  19   6        4.76      -49.88    111.02 o 
   1  19   6      738.27      690.78    124.04 o 
   2  19   6      567.09      522.57    109.02 o 
   3  19   6    24659.47    24434.80    301.11 o 
   4  19   6    22071.85    22211.79    331.48 o 
   5  19   6     5257.64     5472.68    191.75 o 
   6  19   6    18911.99    18454.49    329.24 o 
   7  19   6      718.19      839.97    154.81 o 
   8  19   6     2530.66     2477.59    177.61 o 
   9  19   6     3455.35     3537.78    243.43 o 
  10  19   6    11339.06    11053.62    280.94 o 
 -14  20   6     7143.99     7000.49    244.51 o 
 -13  20   6     4406.69     4124.97    216.46 o 
 -12  20   6     7196.09     7095.87    237.37 o 
 -11  20   6    32484.59    30900.31    435.94 o 
 -10  20   6    15564.38    14879.40    310.39 o 
  -9  20   6     5317.08     4995.17    205.09 o 
  -8  20   6      561.87      601.30    150.49 o 
  -7  20   6       14.36       32.57    142.03 o 
  -6  20   6    18129.53    17945.13    293.26 o 
  -5  20   6    13395.56    12933.58    246.17 o 
  -4  20   6     1099.78      995.34    139.19 o 
  -3  20   6    12288.21    12273.73    231.34 o 
  -2  20   6     6162.89     6434.27    162.15 o 
  -1  20   6    17686.52    18006.25    251.65 o 
   0  20   6    18285.04    18170.31    251.63 o 
   1  20   6    55469.05    55102.44    458.14 o 
   2  20   6     2799.75     2874.33    130.00 o 
   3  20   6    12171.93    12506.25    230.05 o 
   4  20   6     3886.84     3687.76    174.15 o 
   5  20   6       97.52      414.05    145.73 o 
   6  20   6     6315.13     6581.72    219.26 o 
   7  20   6     8653.03     8409.51    257.51 o 
   8  20   6      817.63      662.13    198.78 o 
   9  20   6     1097.08     1012.42    167.96 o 
  10  20   6     6907.86     6801.69    240.24 o 
 -14  21   6     2203.51     2154.03    189.67 o 
 -13  21   6      175.47      -33.47    153.71 o 
 -12  21   6     3216.32     3265.02    196.97 o 
 -11  21   6    12453.60    11000.42    367.09 o 
 -10  21   6      543.68      438.18    154.03 o 
  -9  21   6    35422.00    33486.34    449.30 o 
  -8  21   6      630.18      701.52    156.79 o 
  -7  21   6     2354.68     2213.55    175.42 o 
  -6  21   6      659.22      447.94    154.12 o 
  -5  21   6    28290.72    27577.75    333.85 o 
  -4  21   6    29053.58    27874.33    339.72 o 
  -3  21   6    11238.83    11216.16    219.93 o 
  -2  21   6    74304.58    73754.91    562.92 o 
  -1  21   6    11146.34    10865.17    207.16 o 
   0  21   6      485.28      233.12    109.34 o 
   1  21   6     1263.38     1532.06    117.90 o 
   2  21   6     8427.45     8332.52    194.09 o 
   3  21   6    24599.82    25221.38    367.37 o 
   4  21   6     3523.97     3584.53    207.28 o 
   5  21   6    26844.32    26000.04    389.86 o 
   6  21   6     2089.58     2042.16    175.48 o 
   7  21   6     1923.76     1679.33    175.22 o 
   8  21   6       18.23     -286.15    143.07 o 
   9  21   6     3157.36     3232.26    200.29 o 
 -13  22   6    10317.59     9777.46    277.89 o 
 -12  22   6     3002.88     3128.13    270.06 o 
 -11  22   6     6859.63     6830.29    232.52 o 
 -10  22   6      220.67      119.73    150.88 o 
  -9  22   6     2571.10     2261.87    181.61 o 
  -8  22   6    12240.25    11415.89    281.76 o 
  -7  22   6      422.21      379.98    151.56 o 
  -6  22   6    14541.26    14565.53    307.59 o 
  -5  22   6    22316.69    21875.92    325.53 o 
  -4  22   6     1160.84     1269.22    132.68 o 
  -3  22   6    11891.39    12121.59    240.48 o 
  -2  22   6      164.32      274.43    119.18 o 
  -1  22   6      102.70      123.65    104.73 o 
   0  22   6      366.88      216.99    107.60 o 
   1  22   6      129.56       88.99    105.30 o 
   2  22   6     7481.89     7705.82    186.18 o 
   3  22   6     4184.83     4165.32    182.25 o 
   4  22   6     5297.59     5741.45    213.45 o 
   5  22   6      397.97      392.14    147.68 o 
   6  22   6    15427.16    15055.30    309.32 o 
   7  22   6      139.04       94.31    145.77 o 
   8  22   6        1.07      109.78    152.63 o 
   9  22   6    13855.22    13763.13    306.07 o 
 -13  23   6      246.88      238.84    200.31 o 
 -12  23   6     6942.55     6267.60    232.09 o 
 -11  23   6    26698.07    25291.82    402.81 o 
 -10  23   6     2280.26     1936.47    178.26 o 
  -9  23   6      459.51      559.30    160.01 o 
  -8  23   6       58.18      164.55    151.87 o 
  -7  23   6    11784.63    11601.11    281.33 o 
  -6  23   6     5691.17     5476.42    212.50 o 
  -5  23   6    19244.83    18405.34    307.73 o 
  -4  23   6     3851.00     3753.73    159.69 o 
  -3  23   6     6253.99     6520.99    259.42 o 
  -2  23   6     7809.12     7788.37    188.28 o 
  -1  23   6     7782.05     7469.36    172.25 o 
   0  23   6     2062.18     2401.31    132.42 o 
   1  23   6     1421.22     1456.81    119.77 o 
   2  23   6    10577.26    10454.49    278.02 o 
   3  23   6      633.76      581.69    142.41 o 
   4  23   6     8809.41     8868.15    244.54 o 
   5  23   6      817.68     1024.93    161.13 o 
   6  23   6     6303.79     6476.62    230.37 o 
   7  23   6    15129.39    15636.45    324.78 o 
   8  23   6    13206.22    13254.76    301.57 o 
   9  23   6     5407.36     6038.45    234.82 o 
 -13  24   6     4286.18     4145.29    216.56 o 
 -12  24   6        1.15     -248.71    155.22 o 
 -11  24   6       75.62      -16.88    151.67 o 
 -10  24   6     6250.40     6159.51    263.04 o 
  -9  24   6     6514.61     6462.53    230.46 o 
  -8  24   6      365.96      273.44    159.19 o 
  -7  24   6    10697.76     9920.63    269.22 o 
  -6  24   6    22238.70    21632.43    362.26 o 
  -5  24   6    38273.02    37126.46    433.64 o 
  -4  24   6      216.67      249.28    123.98 o 
  -3  24   6      464.16      217.68    138.11 o 
  -2  24   6     5081.28     5378.87    197.39 o 
  -1  24   6     1352.71     1667.98    120.13 o 
   0  24   6     1638.54     1855.58    125.28 o 
   1  24   6      602.97      602.98    113.00 o 
   2  24   6     3031.50     3166.24    194.50 o 
   3  24   6      181.68      380.23    223.38 o 
   4  24   6    16158.42    16108.83    414.13 o 
   5  24   6      837.85      917.23    162.59 o 
   6  24   6    14706.45    14258.59    307.91 o 
   7  24   6     1214.88      909.94    167.16 o 
   8  24   6      162.94      104.85    154.63 o 
 -12  25   6      518.27      476.20    167.55 o 
 -11  25   6      450.30      502.76    166.92 o 
 -10  25   6    12873.92    12897.50    305.31 o 
  -9  25   6     6942.10     6469.31    230.79 o 
  -8  25   6     2728.32     2758.69    188.00 o 
  -7  25   6     4737.34     4742.99    210.69 o 
  -6  25   6      137.52      199.67    153.11 o 
  -5  25   6     8320.21     8295.34    243.30 o 
  -4  25   6     9127.90     9621.30    234.54 o 
  -3  25   6     3164.88     3435.82    163.43 o 
  -2  25   6     5501.97     5828.22    185.74 o 
  -1  25   6     1876.47     1864.32    163.84 o 
   0  25   6       62.00      179.11    105.90 o 
   1  25   6    13078.52    12910.96    255.66 o 
   2  25   6    14547.01    14410.56    307.52 o 
   3  25   6     1230.91     1547.17    168.95 o 
   4  25   6       96.72      -76.65    143.58 o 
   5  25   6    13949.97    14137.91    305.76 o 
   6  25   6     6976.85     7371.90    237.48 o 
   7  25   6     1689.60     1684.39    260.53 o 
   8  25   6     4550.36     4271.41    210.85 o 
 -12  26   6        1.02      -18.60    160.89 o 
 -11  26   6      118.47     -139.31    158.62 o 
 -10  26   6     1578.68     1560.71    180.90 o 
  -9  26   6     7073.48     7074.41    342.51 o 
  -8  26   6     1401.43     1215.99    175.38 o 
  -7  26   6     5168.22     4747.75    211.81 o 
  -6  26   6     6688.58     6538.57    228.45 o 
  -5  26   6      322.15      215.60    159.97 o 
  -4  26   6      699.57      721.17    161.60 o 
  -3  26   6    47803.13    47353.81    474.40 o 
  -2  26   6    12626.96    12406.99    247.67 o 
  -1  26   6     5110.46     5589.28    172.55 o 
   0  26   6    11647.90    11856.57    282.56 o 
   1  26   6      450.35      620.94    169.22 o 
   2  26   6    25387.01    25255.01    384.90 o 
   3  26   6    38094.47    37012.59    476.75 o 
   4  26   6      253.43       72.97    151.41 o 
   5  26   6     3633.18     3749.58    199.07 o 
   6  26   6       43.23      -62.20    153.82 o 
   7  26   6     1832.58     1667.32    200.28 o 
 -11  27   6     8549.46     8904.57    267.83 o 
 -10  27   6     2329.61     2040.22    188.93 o 
  -9  27   6     1672.01     1734.20    208.54 o 
  -8  27   6    27005.42    25558.57    478.88 o 
  -7  27   6     6001.33     6330.55    253.76 o 
  -6  27   6     4992.54     5124.12    219.22 o 
  -5  27   6       17.46       42.48    207.31 o 
  -4  27   6     2155.07     2232.74    180.16 o 
  -3  27   6     3409.93     3822.73    200.46 o 
  -2  27   6     1801.68     1865.02    150.87 o 
  -1  27   6     1216.13     1148.55    144.09 o 
   0  27   6     5123.99     5432.30    171.88 o 
   1  27   6     2595.22     2513.04    185.28 o 
   2  27   6     4861.86     4780.88    232.72 o 
   3  27   6      612.52      954.06    186.70 o 
   4  27   6      308.86       79.70    169.41 o 
   5  27   6      130.42     -106.01    172.67 o 
   6  27   6     1265.12     1268.96    199.26 o 
   7  27   6     4452.85     4746.83    219.35 o 
 -11  28   6      127.44       83.03    166.38 o 
 -10  28   6    10381.35    10334.60    287.31 o 
  -9  28   6     1698.79     1279.60    177.60 o 
  -8  28   6      266.24      348.66    168.41 o 
  -7  28   6      250.08      247.71    161.64 o 
  -6  28   6     6161.40     6492.43    241.89 o 
  -5  28   6     1968.10     2113.27    182.09 o 
  -4  28   6    13971.82    13337.14    304.01 o 
  -3  28   6     5217.66     5329.65    200.90 o 
  -2  28   6     9956.95    10333.93    236.68 o 
  -1  28   6     6199.31     6693.60    194.15 o 
   0  28   6    52087.73    52808.82    582.24 o 
   1  28   6    14927.94    15447.47    340.84 o 
   2  28   6    16059.48    15840.53    315.97 o 
   3  28   6     4658.47     5036.01    209.58 o 
   4  28   6     7015.31     7110.39    263.04 o 
   5  28   6      100.37      215.01    165.92 o 
   6  28   6     1226.97      927.23    214.61 o 
 -10  29   6     2846.43     2772.80    202.55 o 
  -9  29   6        0.31      -24.28    161.21 o 
  -8  29   6       15.12       21.60    160.16 o 
  -7  29   6     6054.08     5590.50    224.81 o 
  -6  29   6     9085.79     9283.08    264.56 o 
  -5  29   6     2747.23     3057.87    194.49 o 
  -4  29   6        3.89       17.43    159.49 o 
  -3  29   6        1.16       71.16    129.11 o 
  -2  29   6     4112.44     4329.25    175.19 o 
  -1  29   6      479.05      591.59    137.60 o 
   0  29   6      172.93      692.21    174.11 o 
   1  29   6     1488.16     1528.95    192.39 o 
   2  29   6      832.93     1168.34    160.52 o 
   3  29   6     1256.56     1421.57    172.19 o 
   4  29   6     2830.35     2612.47    187.61 o 
   5  29   6     5346.20     5304.44    224.66 o 
   6  29   6    10320.67    10860.10    286.87 o 
 -10  30   6       81.94     -147.07    164.42 o 
  -9  30   6     6592.84     6535.44    244.12 o 
  -8  30   6      927.44      968.81    179.61 o 
  -7  30   6     6750.40     7115.25    271.57 o 
  -6  30   6     3889.11     3904.30    227.40 o 
  -5  30   6     4086.88     4173.17    209.12 o 
  -4  30   6    17220.21    16438.45    330.72 o 
  -3  30   6       57.52       20.29    144.75 o 
  -2  30   6     2704.31     3115.69    176.02 o 
  -1  30   6     1560.71     1470.51    156.36 o 
   0  30   6     9569.36     9955.41    359.54 o 
   1  30   6        3.01      -62.38    192.98 o 
   2  30   6     2989.29     3086.26    190.57 o 
   3  30   6     5902.35     6508.68    230.31 o 
   4  30   6     7324.72     7662.75    248.68 o 
   5  30   6     7392.44     7787.32    317.18 o 
  -9  31   6      740.70      760.94    237.82 o 
  -8  31   6    46241.63    46052.27    668.73 o 
  -7  31   6     2461.02     2397.57    197.03 o 
  -6  31   6      520.20      574.28    173.14 o 
  -5  31   6     1053.17      873.40    175.50 o 
  -4  31   6    17721.18    17756.14    409.11 o 
  -3  31   6      100.67     -283.00    152.42 o 
  -2  31   6      211.05      184.10    135.75 o 
  -1  31   6       34.47      345.09    151.08 o 
   0  31   6      478.63      594.46    204.66 o 
   1  31   6     5612.33     6211.51    305.68 o 
   2  31   6     4362.10     4537.96    221.97 o 
   3  31   6     9821.31     9897.66    268.79 o 
   4  31   6    13630.11    14080.84    315.84 o 
  -8  32   6     4912.02     5461.30    240.45 o 
  -7  32   6     1123.64     1345.70    229.40 o 
  -6  32   6     1780.78     1703.47    189.37 o 
  -5  32   6     1316.55     1123.53    184.09 o 
  -4  32   6      206.47      361.81    168.28 o 
  -3  32   6     5049.62     5655.48    223.39 o 
  -2  32   6     6410.70     6629.00    225.18 o 
  -1  32   6    39595.89    40465.29    543.68 o 
   0  32   6     1901.00     2021.91    225.52 o 
   1  32   6    13698.45    14688.38    378.69 o 
   2  32   6      814.88      742.35    214.61 o 
   3  32   6     7579.49     7599.52    247.31 o 
   4  32   6     1284.58     1298.68    177.39 o 
  -7  33   6      669.98      499.20    176.77 o 
  -6  33   6       37.44      -19.16    166.97 o 
  -5  33   6     1465.10     1722.10    186.94 o 
  -4  33   6     7062.63     7757.50    250.03 o 
  -3  33   6     1696.44     1944.09    186.44 o 
  -2  33   6     1247.86     1286.81    177.72 o 
   0  33   6     1302.42     1878.72    224.83 o 
   1  33   6     4253.38     4655.90    347.21 o 
   2  33   6     8872.62     8866.69    313.33 o 
   3  33   6     2923.73     3273.00    215.58 o 
  -6  34   6    12703.96    12733.94    311.07 o 
  -5  34   6     1131.46      990.33    179.39 o 
  -4  34   6     4191.28     4461.06    217.73 o 
  -3  34   6     3199.94     3412.14    259.99 o 
  -2  34   6      122.15     -108.61    182.57 o 
  -1  34   6       75.47       74.43    197.52 o 
   0  34   6    41667.25    42953.35    625.24 o 
   1  34   6     1581.27     2012.12    231.26 o 
  -3  35   6     3559.41     3810.62    238.39 o 
  -2  35   6       70.05        9.33    205.16 o 
  -1  35   6     1872.00     2137.23    230.73 o 
 -17   0   7     4108.28     3630.79    428.00 o 
 -15   0   7      934.07     1167.94    226.04 o 
 -13   0   7     1265.91     1224.92    182.78 o 
 -11   0   7    19363.35    19758.17    377.35 o 
  -9   0   7    14362.91    14205.60    292.75 o 
  -7   0   7    55298.29    53151.78    581.51 o 
  -5   0   7   285543.22   285934.00   3051.61 o 
  -3   0   7    58370.65    58381.21   1659.83 o 
  -1   0   7    15403.58    15503.18    351.19 o 
   1   0   7    21220.92    21972.66    363.10 o 
   3   0   7    19147.55    19420.31    370.65 o 
   5   0   7    14682.46    14120.10    299.34 o 
   7   0   7      271.04      179.13    136.55 o 
   9   0   7    15553.26    15454.31    319.60 o 
  11   0   7       17.10     -101.18    190.71 o 
 -17   1   7     1401.22     1280.84    263.92 o 
 -16   1   7     1570.47     1482.93    201.33 o 
 -15   1   7    31812.64    32241.49    472.67 o 
 -14   1   7    11643.53    11285.97    302.42 o 
 -13   1   7     5978.34     6285.79    163.02 o 
 -12   1   7    13838.54    13722.91    208.29 o 
 -11   1   7      317.98      334.04     98.75 o 
 -10   1   7    16872.64    16775.95    228.17 o 
  -9   1   7    69795.40    69920.05    520.40 o 
  -8   1   7    17773.89    16819.62    216.93 o 
  -7   1   7    87672.92    88044.88    641.62 o 
  -6   1   7     5204.29     5785.08    156.35 o 
  -5   1   7    26888.95    29063.17    376.40 o 
  -4   1   7     2585.74     2882.04    137.43 o 
  -3   1   7       10.52      284.63    111.98 o 
  -2   1   7    86653.81    84024.94    770.45 o 
  -1   1   7      257.48      397.87     86.98 o 
   0   1   7    11630.18    11782.97    200.78 o 
   1   1   7    10631.48    10891.37    214.98 o 
   2   1   7    60149.67    59017.58    497.60 o 
   3   1   7    86649.18    86436.65    681.70 o 
   4   1   7     1053.67      885.32    117.91 o 
   5   1   7     3190.27     3416.64    127.07 o 
   6   1   7     1594.37     1586.08    111.69 o 
   7   1   7     5869.04     5880.83    148.30 o 
   8   1   7     2269.37     2427.82    121.59 o 
   9   1   7       46.69       27.23    108.77 o 
  10   1   7    45685.38    45556.21    487.33 o 
  11   1   7    10542.91    10704.96    263.55 o 
  12   1   7     3312.94     3766.75    206.28 o 
 -17   2   7     5413.55     5211.18    372.66 o 
 -16   2   7     6646.17     7037.06    268.59 o 
 -15   2   7     1633.51     1607.64    197.11 o 
 -14   2   7     7153.93     7356.97    223.54 o 
 -13   2   7        7.89     -113.72    105.59 o 
 -12   2   7     6486.74     6490.55    174.98 o 
 -11   2   7    26457.14    26349.17    280.95 o 
 -10   2   7     2339.00     2503.38    118.15 o 
  -9   2   7    24039.16    24282.42    351.38 o 
  -8   2   7    88051.20    87675.57    615.61 o 
  -7   2   7    48019.13    46728.29    396.67 o 
  -6   2   7     2586.14     2556.66    164.78 o 
  -5   2   7    96058.17    98706.43    899.77 o 
  -4   2   7     1250.44     1488.03    122.66 o 
  -3   2   7    10839.35    12381.80    385.67 o 
  -2   2   7     4081.86     4833.22    146.67 o 
  -1   2   7     7087.18     7191.18    173.97 o 
   0   2   7    63541.92    62591.46    570.83 o 
   1   2   7     4740.03     5272.45    140.77 o 
   2   2   7     4534.86     4892.43    138.32 o 
   3   2   7   254969.88   249834.55   1708.77 o 
   4   2   7    13943.18    13547.36    237.58 o 
   5   2   7     7983.89     8157.61    172.76 o 
   6   2   7       15.53      275.76     98.97 o 
   7   2   7    12029.76    12050.10    202.90 o 
   8   2   7      740.17      914.39    108.43 o 
   9   2   7     4417.91     4369.93    151.14 o 
  10   2   7    11009.35    11279.80    239.64 o 
  11   2   7      153.29       59.87    147.94 o 
  12   2   7     9733.62     9616.11    290.80 o 
 -17   3   7     6509.04     6582.35    294.56 o 
 -16   3   7        0.81     -211.27    180.80 o 
 -15   3   7     1850.89     1799.34    241.30 o 
 -14   3   7     8969.46     9336.49    225.49 o 
 -13   3   7     5104.47     5080.39    163.33 o 
 -12   3   7    45690.77    45429.15    417.40 o 
 -11   3   7     2699.54     2757.04    121.92 o 
 -10   3   7    58265.55    57711.65    455.60 o 
  -9   3   7    68288.83    67501.73    516.30 o 
  -8   3   7   157521.86   154985.66   1049.88 o 
  -7   3   7    35962.40    36466.59    343.13 o 
  -6   3   7    47563.00    47223.00    487.60 o 
  -5   3   7    18598.80    18893.29    283.11 o 
  -4   3   7     6795.92     8066.72    189.87 o 
  -3   3   7     2652.10     3451.19    133.02 o 
  -2   3   7    53152.71    55563.14    520.95 o 
  -1   3   7      459.93      301.58     98.03 o 
   0   3   7    75955.80    78656.66    764.27 o 
   1   3   7     1033.40     1428.73    110.85 o 
   2   3   7     2564.44     2579.99    134.23 o 
   3   3   7    29307.45    29695.95    326.27 o 
   4   3   7     3220.13     3064.14    127.63 o 
   5   3   7    41192.78    41377.51    367.60 o 
   6   3   7      110.66       76.32     98.07 o 
   7   3   7      213.82      289.83     99.43 o 
   8   3   7     1645.26     1705.59    124.18 o 
   9   3   7     4265.68     4482.14    152.59 o 
  10   3   7     2392.79     2515.62    149.94 o 
  11   3   7     3051.77     3487.45    187.97 o 
  12   3   7      369.62      303.27    164.93 o 
 -17   4   7     9520.26    10162.75    344.49 o 
 -16   4   7      729.82      810.75    196.55 o 
 -15   4   7     3484.21     3400.09    198.81 o 
 -14   4   7     2361.94     2468.36    162.76 o 
 -13   4   7      155.63       23.55    125.01 o 
 -12   4   7     2565.60     2559.02    128.72 o 
 -11   4   7    11563.56    11527.52    209.46 o 
 -10   4   7     9952.62     9908.21    187.66 o 
  -9   4   7    19900.28    19518.63    250.33 o 
  -8   4   7     4278.50     4535.11    145.19 o 
  -7   4   7    53387.81    52798.60    462.85 o 
  -6   4   7    72475.76    73284.91    672.67 o 
  -5   4   7   228385.89   228364.84   1767.65 o 
  -4   4   7    28414.67    29098.75    348.73 o 
  -3   4   7    30810.15    30442.82    351.97 o 
  -2   4   7        7.77       17.77    128.68 o 
  -1   4   7     2259.86     2188.70    120.37 o 
   0   4   7    17165.39    16824.47    246.78 o 
   1   4   7    38328.84    37393.58    371.48 o 
   2   4   7   228435.16   225145.97   1874.57 o 
   3   4   7    17815.93    17180.80    250.43 o 
   4   4   7     2110.81     2287.43    120.46 o 
   5   4   7   140280.44   139567.08    980.27 o 
   6   4   7     6624.11     6964.61    167.07 o 
   7   4   7      970.26      874.56    120.75 o 
   8   4   7      138.97       86.26    108.92 o 
   9   4   7     2065.60     2063.85    138.24 o 
  10   4   7     5245.09     5529.66    173.58 o 
  11   4   7      364.67      381.22    160.63 o 
  12   4   7      200.05      324.43    159.14 o 
 -17   5   7     9456.44    10206.92    347.34 o 
 -16   5   7    32043.38    34540.32    545.06 o 
 -15   5   7      464.13      378.71    145.22 o 
 -14   5   7    19467.47    19079.08    324.26 o 
 -13   5   7     8011.16     8470.25    230.98 o 
 -12   5   7    44449.33    43956.14    466.79 o 
 -11   5   7    27073.48    26087.28    297.33 o 
 -10   5   7     6009.16     6371.97    147.20 o 
  -9   5   7    16257.92    16334.19    288.53 o 
  -8   5   7    14646.81    14458.49    236.17 o 
  -7   5   7    36950.95    35739.25    383.91 o 
  -6   5   7    41402.14    40265.70    409.40 o 
  -5   5   7   204435.61   200949.84   1574.78 o 
  -4   5   7   120138.09   121978.85   1009.00 o 
  -3   5   7     5015.14     5083.62    191.77 o 
  -2   5   7    60089.96    61225.89    528.19 o 
  -1   5   7     1117.16     1372.64    115.28 o 
   0   5   7   388434.25   389593.69   2694.00 o 
   1   5   7    46964.86    48608.16    431.07 o 
   2   5   7    13238.44    13179.80    227.33 o 
   3   5   7     9656.81     9597.78    202.79 o 
   4   5   7    10318.42    10246.88    204.05 o 
   5   5   7    10064.13    10081.66    189.17 o 
   6   5   7    22573.86    23082.59    261.63 o 
   7   5   7     1231.71     1128.17    107.83 o 
   8   5   7    19329.53    19479.35    274.71 o 
   9   5   7     7386.77     7245.21    195.14 o 
  10   5   7    21158.23    21149.27    297.59 o 
  11   5   7     6878.61     6948.47    210.33 o 
  12   5   7     9733.35     9621.51    292.19 o 
 -17   6   7        5.99     -340.60    187.37 o 
 -16   6   7     1952.56     1948.48    225.70 o 
 -15   6   7       92.59      -63.02    138.10 o 
 -14   6   7    17955.89    18199.92    331.07 o 
 -13   6   7      820.54      742.76    143.01 o 
 -12   6   7     2568.31     2832.88    153.07 o 
 -11   6   7     5291.76     5395.40    167.03 o 
 -10   6   7       92.68      191.26    118.10 o 
  -9   6   7    29831.54    30142.02    337.75 o 
  -8   6   7     4823.97     4910.12    158.05 o 
  -7   6   7      118.80      122.15    101.74 o 
  -6   6   7     5732.77     6117.88    164.18 o 
  -5   6   7   147709.52   148017.52   1201.25 o 
  -4   6   7      588.63      471.64    115.27 o 
  -3   6   7    55795.04    56307.79    501.88 o 
  -2   6   7      116.02       87.98     88.17 o 
  -1   6   7   117749.74   116096.30    894.12 o 
   0   6   7   150795.08   151055.80   1072.11 o 
   1   6   7    20793.51    20758.58    267.75 o 
   2   6   7     6412.40     6882.96    164.96 o 
   3   6   7    17146.42    17222.93    343.54 o 
   4   6   7      643.82      442.43    109.73 o 
   5   6   7     3450.33     3766.19    150.42 o 
   6   6   7      100.59      110.10     99.22 o 
   7   6   7    54110.54    52645.78    505.09 o 
   8   6   7    22093.83    21738.79    374.47 o 
   9   6   7       20.45      188.44    124.91 o 
  10   6   7     4481.68     4490.37    166.74 o 
  11   6   7     4213.34     4463.24    178.13 o 
  12   6   7     1246.09     1197.08    174.01 o 
 -17   7   7    15977.74    16526.99    388.90 o 
 -16   7   7      112.37      -85.59    156.14 o 
 -15   7   7      111.44      108.27    136.12 o 
 -14   7   7     3753.54     3894.64    185.54 o 
 -13   7   7    30493.48    30693.05    408.47 o 
 -12   7   7    13934.27    13613.32    277.84 o 
 -11   7   7     3050.93     3105.01    143.15 o 
 -10   7   7     7200.18     6851.32    180.45 o 
  -9   7   7     6154.32     6364.94    179.14 o 
  -8   7   7    30761.67    30306.22    333.62 o 
  -7   7   7     2590.07     2812.18    130.97 o 
  -6   7   7    17972.49    18710.50    296.35 o 
  -5   7   7   102029.83   102452.26    880.55 o 
  -4   7   7    34152.30    33993.72    415.64 o 
  -3   7   7    28193.53    27976.88    319.76 o 
  -2   7   7    77829.62    78827.14    655.17 o 
  -1   7   7    22086.33    22084.59    280.57 o 
   0   7   7    35947.57    35894.82    352.65 o 
   1   7   7    48133.28    48843.77    439.73 o 
   2   7   7      857.15     1118.64    131.95 o 
   3   7   7     1351.80     1477.99    117.07 o 
   4   7   7     2230.34     2515.83    127.05 o 
   5   7   7    20399.14    19947.27    246.79 o 
   6   7   7     7313.80     7313.77    225.38 o 
   7   7   7    43787.27    43275.45    409.75 o 
   8   7   7       40.66       72.93    115.60 o 
   9   7   7    19833.38    19706.12    325.44 o 
  10   7   7     6182.63     6417.19    195.04 o 
  11   7   7       39.62      162.48    136.44 o 
 -16   8   7      412.43      351.51    154.02 o 
 -15   8   7      305.53      211.62    143.98 o 
 -14   8   7     3064.09     3121.76    176.01 o 
 -13   8   7    29362.07    29452.00    408.01 o 
 -12   8   7     7805.05     8158.98    230.09 o 
 -11   8   7      513.46      522.23    129.99 o 
 -10   8   7   165333.33   162682.53   1184.73 o 
  -9   8   7     6644.62     6749.70    175.74 o 
  -8   8   7     9468.81     8955.83    197.75 o 
  -7   8   7     2585.20     2573.18    130.04 o 
  -6   8   7     2584.18     2480.65    178.00 o 
  -5   8   7     3672.70     4228.62    151.68 o 
  -4   8   7      265.54      216.13    108.54 o 
  -3   8   7     5453.74     5828.96    196.84 o 
  -2   8   7    52641.58    51699.68    479.91 o 
  -1   8   7    25049.15    25415.25    288.79 o 
   0   8   7      477.26      506.67    105.67 o 
   1   8   7      296.61      418.73    105.82 o 
   2   8   7     7262.71     7318.45    185.75 o 
   3   8   7        6.50      187.61    102.59 o 
   4   8   7     9492.02     9421.31    217.09 o 
   5   8   7    26260.81    25592.86    278.84 o 
   6   8   7     8690.33     8673.14    175.12 o 
   7   8   7     5948.27     6430.24    175.92 o 
   8   8   7     7103.11     7115.76    191.06 o 
   9   8   7     5318.18     5176.07    185.94 o 
  10   8   7     7713.12     8039.44    224.48 o 
  11   8   7       71.78       43.79    159.18 o 
 -16   9   7      848.11      989.30    160.22 o 
 -15   9   7       31.47      -74.89    140.06 o 
 -14   9   7     4696.48     4758.06    195.07 o 
 -13   9   7        0.24      113.10    136.77 o 
 -12   9   7    45788.83    44051.55    507.87 o 
 -11   9   7    35621.30    34247.60    428.42 o 
 -10   9   7    34745.69    34753.75    371.11 o 
  -9   9   7     1962.24     2180.11    132.54 o 
  -8   9   7     4160.03     4292.10    150.17 o 
  -7   9   7    21407.59    21072.18    276.80 o 
  -6   9   7     9325.01     9902.08    202.05 o 
  -5   9   7     4993.41     5484.37    188.16 o 
  -4   9   7    53317.26    53250.10    535.56 o 
  -3   9   7    21164.47    21188.91    286.67 o 
  -2   9   7     6907.71     6930.60    269.76 o 
  -1   9   7     8749.26     9081.22    188.63 o 
   0   9   7      400.88      437.45    127.50 o 
   1   9   7       54.53       87.92    111.54 o 
   2   9   7      711.84      760.10    112.49 o 
   3   9   7     2730.15     3076.38    130.39 o 
   4   9   7     4722.42     4944.31    147.36 o 
   5   9   7      224.37      622.95    131.22 o 
   6   9   7    12175.59    12013.93    276.64 o 
   7   9   7      539.06      453.18    127.04 o 
   8   9   7    29421.16    29121.03    362.06 o 
   9   9   7     1260.73      985.26    138.18 o 
  10   9   7      364.77      315.25    132.23 o 
  11   9   7     3875.25     4263.58    238.44 o 
 -16  10   7     8523.75     8985.68    252.18 o 
 -15  10   7     2452.39     2443.20    174.47 o 
 -14  10   7     3487.52     3983.03    187.54 o 
 -13  10   7    16169.73    15774.26    306.94 o 
 -12  10   7    21322.92    20990.96    340.56 o 
 -11  10   7     9567.93     9481.16    245.74 o 
 -10  10   7     2972.21     3185.68    175.45 o 
  -9  10   7     5207.11     5538.23    223.83 o 
  -8  10   7     2593.58     2792.10    136.86 o 
  -7  10   7    96595.71    94655.30    737.94 o 
  -6  10   7      412.91      520.00    110.19 o 
  -5  10   7    30559.04    30124.93    352.26 o 
  -4  10   7     1662.10     1976.26    124.28 o 
  -3  10   7     4144.54     4102.64    147.72 o 
  -2  10   7     9031.03     8580.93    201.92 o 
  -1  10   7    17644.56    17995.90    250.17 o 
   0  10   7   123089.87   120101.83    889.09 o 
   1  10   7      132.39      123.78    104.29 o 
   2  10   7    20446.73    20245.66    258.91 o 
   3  10   7    23449.81    23896.04    282.03 o 
   4  10   7    35528.68    34831.02    350.47 o 
   5  10   7    50958.67    50687.45    423.17 o 
   6  10   7     4501.65     4765.65    150.04 o 
   7  10   7    32895.27    33052.43    371.28 o 
   8  10   7    17099.88    17305.04    317.94 o 
   9  10   7      208.21      320.79    129.50 o 
  10  10   7      473.04      511.15    143.86 o 
  11  10   7     9160.74     9613.53    318.27 o 
 -16  11   7     9687.77    10744.11    275.55 o 
 -15  11   7     6080.46     6363.62    221.29 o 
 -14  11   7    81320.58    80345.73    790.21 o 
 -13  11   7     3368.52     3501.39    183.14 o 
 -12  11   7      790.89      799.37    145.54 o 
 -11  11   7      665.40      460.30    178.02 o 
 -10  11   7     9110.97     8886.27    234.29 o 
  -9  11   7    40489.22    39765.58    430.10 o 
  -8  11   7      699.55      666.56    133.52 o 
  -7  11   7     6961.53     7119.05    187.03 o 
  -6  11   7    74652.25    72804.30    601.51 o 
  -5  11   7    20312.54    19834.14    265.73 o 
  -4  11   7     3123.58     3255.71    137.98 o 
  -3  11   7    41620.94    40166.45    412.97 o 
  -2  11   7   377324.47   370830.47   2472.50 o 
  -1  11   7        1.04      136.26    102.73 o 
   0  11   7     4430.78     4800.88    149.00 o 
   1  11   7     6770.29     7049.34    166.17 o 
   2  11   7      350.14      324.76    110.73 o 
   3  11   7    32037.96    31483.41    328.74 o 
   4  11   7    31544.64    31185.80    312.03 o 
   5  11   7    13804.23    13564.08    230.89 o 
   6  11   7    13400.05    13340.42    226.08 o 
   7  11   7     2619.97     2826.03    187.80 o 
   8  11   7    34404.12    34118.88    409.71 o 
   9  11   7      828.80      930.37    133.86 o 
  10  11   7       29.26      184.42    159.06 o 
  11  11   7     1065.81      977.59    178.23 o 
 -16  12   7     1043.74     1186.51    203.47 o 
 -15  12   7     1641.79     1545.72    166.78 o 
 -14  12   7     8417.32     7856.59    245.97 o 
 -13  12   7    12278.58    12468.77    281.97 o 
 -12  12   7     2669.96     2679.79    172.39 o 
 -11  12   7     2829.60     2801.77    170.85 o 
 -10  12   7     1702.94     1560.38    151.87 o 
  -9  12   7     6158.86     6171.97    229.60 o 
  -8  12   7      149.37      216.59    108.64 o 
  -7  12   7    19655.70    20251.37    278.72 o 
  -6  12   7      213.36      289.54    112.14 o 
  -5  12   7     1433.55     1640.56    112.50 o 
  -4  12   7     9307.43     9000.66    199.84 o 
  -3  12   7   265320.62   261733.20   1787.67 o 
  -2  12   7        1.88      -70.83    102.50 o 
  -1  12   7     4806.04     5046.28    148.53 o 
   0  12   7    21190.37    21120.97    341.82 o 
   1  12   7    39904.09    38440.62    368.93 o 
   2  12   7    11708.70    12108.19    220.41 o 
   3  12   7    10918.00    10919.20    209.39 o 
   4  12   7      395.24      400.81    104.36 o 
   5  12   7   118557.08   117280.34    857.07 o 
   6  12   7      745.21      828.04    124.99 o 
   7  12   7      394.72      412.64    129.98 o 
   8  12   7    16221.51    15768.19    278.73 o 
   9  12   7    26667.54    26546.77    417.17 o 
  10  12   7       55.89       24.03    158.91 o 
  11  12   7      197.07      176.15    165.82 o 
 -16  13   7      186.11      156.31    154.05 o 
 -15  13   7    24788.61    25252.48    479.39 o 
 -14  13   7     3569.71     3152.13    187.96 o 
 -13  13   7      544.14      437.47    147.16 o 
 -12  13   7     2283.16     2158.61    167.83 o 
 -11  13   7     5378.83     5154.53    196.01 o 
 -10  13   7      832.14      705.71    143.49 o 
  -9  13   7     5897.47     5741.67    201.37 o 
  -8  13   7    19681.35    19087.89    357.91 o 
  -7  13   7     8322.28     8491.60    192.27 o 
  -6  13   7      128.02      150.87    110.82 o 
  -5  13   7       82.67      172.78    111.58 o 
  -4  13   7     4261.38     4746.89    166.46 o 
  -3  13   7   178978.39   178433.19   1268.39 o 
  -2  13   7    80195.54    78857.36    606.29 o 
  -1  13   7     3473.50     3536.94    165.75 o 
   0  13   7    75400.68    74172.22    582.06 o 
   1  13   7      620.40      614.21    114.37 o 
   2  13   7     1086.70     1093.97    122.40 o 
   3  13   7    12068.20    11663.03    207.19 o 
   4  13   7      489.70      676.47    107.85 o 
   5  13   7    40850.23    39927.07    388.12 o 
   6  13   7      157.83       61.34    121.82 o 
   7  13   7    23781.78    23636.60    332.87 o 
   8  13   7     3516.31     3345.21    196.47 o 
   9  13   7      528.89      906.12    161.52 o 
  10  13   7      286.77      306.58    164.77 o 
  11  13   7     8989.96     9699.06    480.70 o 
 -16  14   7       78.64     -313.23    156.62 o 
 -15  14   7     3311.18     3587.96    197.42 o 
 -14  14   7     9639.13     9439.28    258.06 o 
 -13  14   7      929.99      682.01    154.42 o 
 -12  14   7     7816.77     7354.16    228.11 o 
 -11  14   7    69484.79    68563.48    693.40 o 
 -10  14   7    10375.02     9958.19    358.67 o 
  -9  14   7    11489.43    11183.52    284.11 o 
  -8  14   7     1045.85     1240.85    142.11 o 
  -7  14   7      881.64     1007.49    138.46 o 
  -6  14   7    23472.33    22825.26    270.63 o 
  -5  14   7     7482.73     7872.14    172.92 o 
  -4  14   7     7584.09     7613.41    178.29 o 
  -3  14   7    24667.96    24854.03    312.78 o 
  -2  14   7      350.86      334.34    112.26 o 
  -1  14   7    16836.58    16138.06    302.66 o 
   0  14   7    80714.01    80090.68    621.54 o 
   1  14   7    65627.05    64652.91    530.65 o 
   2  14   7        1.14     -151.73    107.96 o 
   3  14   7    23410.32    23049.24    391.70 o 
   4  14   7    15508.58    15289.77    240.04 o 
   5  14   7     3246.10     3254.87    141.38 o 
   6  14   7       49.67      -77.48    117.82 o 
   7  14   7      338.82      378.00    136.30 o 
   8  14   7      710.70      541.09    153.93 o 
   9  14   7    18649.51    18365.79    357.03 o 
  10  14   7      419.30      697.72    246.81 o 
 -15  15   7      103.79      157.09    168.16 o 
 -14  15   7     7816.49     7841.04    268.57 o 
 -13  15   7     6291.26     6466.27    223.50 o 
 -12  15   7     3021.72     2866.48    200.50 o 
 -11  15   7       23.53      245.48    143.83 o 
 -10  15   7    54895.64    53592.05    581.92 o 
  -9  15   7     2948.69     2987.69    177.31 o 
  -8  15   7     1816.65     1851.24    145.08 o 
  -7  15   7     6409.66     6839.88    198.19 o 
  -6  15   7     6713.99     6921.26    177.29 o 
  -5  15   7      198.25      538.93    110.29 o 
  -4  15   7     5693.74     6396.71    196.72 o 
  -3  15   7      355.23      409.60    114.81 o 
  -2  15   7    67667.64    67210.48    545.63 o 
  -1  15   7     2872.04     3037.85    140.77 o 
   0  15   7     8372.43     8426.72    191.82 o 
   1  15   7     8931.52     8909.94    182.48 o 
   2  15   7    38475.61    38166.09    360.14 o 
   3  15   7       56.28     -185.49    102.53 o 
   4  15   7     4358.57     4491.04    151.24 o 
   5  15   7     1231.08     1491.08    134.21 o 
   6  15   7     6615.65     6710.37    185.65 o 
   7  15   7     3630.77     3652.53    169.25 o 
   8  15   7     2135.20     2105.37    181.94 o 
   9  15   7      356.76      625.53    161.98 o 
  10  15   7    31654.51    32279.64    503.38 o 
 -15  16   7     9980.00    10033.40    275.86 o 
 -14  16   7     6519.98     6906.72    232.01 o 
 -13  16   7    35025.47    34498.64    459.33 o 
 -12  16   7       13.83     -178.64    151.09 o 
 -11  16   7       35.95      142.48    144.18 o 
 -10  16   7    13790.45    13881.51    296.32 o 
  -9  16   7    48329.23    45861.91    529.28 o 
  -8  16   7    22854.87    23133.53    359.87 o 
  -7  16   7    40614.05    39642.31    439.70 o 
  -6  16   7     3934.33     4318.59    156.54 o 
  -5  16   7       40.03      -31.02    115.48 o 
  -4  16   7      605.93      580.68    115.75 o 
  -3  16   7     4202.30     4505.85    152.17 o 
  -2  16   7     6490.05     6643.37    177.10 o 
  -1  16   7    13258.98    13143.00    218.99 o 
   0  16   7       81.50      170.42    114.87 o 
   1  16   7     3350.94     3415.50    139.99 o 
   2  16   7     4503.50     4817.26    148.71 o 
   3  16   7     3592.71     3897.10    166.25 o 
   4  16   7    13990.51    13788.00    273.46 o 
   5  16   7    42795.45    43363.69    441.66 o 
   6  16   7      572.54      521.41    125.02 o 
   7  16   7     1466.61     1356.97    158.07 o 
   8  16   7       99.75      305.12    155.34 o 
   9  16   7     5393.58     5490.48    240.27 o 
  10  16   7     1174.73     1275.43    186.01 o 
 -15  17   7      527.34      417.09    159.65 o 
 -14  17   7       57.34       39.54    177.20 o 
 -13  17   7     1175.28     1336.39    211.11 o 
 -12  17   7    14824.94    14428.31    328.43 o 
 -11  17   7     3029.73     2780.11    182.89 o 
 -10  17   7     3159.83     2714.80    179.38 o 
  -9  17   7      338.10      109.26    141.40 o 
  -8  17   7       11.12      199.46    141.63 o 
  -7  17   7    92262.81    88065.51    767.33 o 
  -6  17   7     1722.35     1952.48    153.70 o 
  -5  17   7     2686.35     2927.02    148.10 o 
  -4  17   7    31768.25    31001.24    364.33 o 
  -3  17   7    44534.24    43534.35    409.26 o 
  -2  17   7     1118.43     1227.86    121.90 o 
  -1  17   7     1198.39     1178.10    120.05 o 
   0  17   7    83263.67    80769.25    600.49 o 
   1  17   7     9994.08    10410.24    204.61 o 
   2  17   7     9741.96     9732.07    191.99 o 
   3  17   7      158.40      -30.40    110.63 o 
   4  17   7     4767.32     4721.27    157.02 o 
   5  17   7    15015.23    14370.59    254.01 o 
   6  17   7     4507.48     4199.42    178.15 o 
   7  17   7    20111.39    19150.17    330.97 o 
   8  17   7      160.68      291.31    157.01 o 
   9  17   7        6.13     -123.61    156.02 o 
  10  17   7    10893.48    11265.84    318.80 o 
 -15  18   7     1717.41     1661.13    180.00 o 
 -14  18   7     2599.98     2409.06    193.25 o 
 -13  18   7     4470.05     4484.99    223.54 o 
 -12  18   7    14067.88    13192.51    299.84 o 
 -11  18   7    10659.97    10280.45    269.22 o 
 -10  18   7       95.23      214.64    150.39 o 
  -9  18   7      651.73      638.84    152.08 o 
  -8  18   7     6023.90     5873.64    206.88 o 
  -7  18   7    11533.24    11138.79    246.68 o 
  -6  18   7    20764.93    20519.19    319.57 o 
  -5  18   7    54068.41    52542.83    491.82 o 
  -4  18   7     1327.26     1283.61    138.92 o 
  -3  18   7    11248.93    11016.17    240.12 o 
  -2  18   7    16456.92    16271.33    244.06 o 
  -1  18   7    19449.15    19078.10    255.73 o 
   0  18   7     3173.56     3640.85    183.17 o 
   1  18   7    16048.39    15778.59    248.56 o 
   2  18   7    13043.06    12889.73    225.49 o 
   3  18   7    21701.72    21089.71    288.29 o 
   4  18   7     6959.71     6749.67    210.02 o 
   5  18   7     1574.72     1541.16    151.12 o 
   6  18   7      986.92      944.90    170.10 o 
   7  18   7     8269.86     8136.45    252.40 o 
   8  18   7    12213.41    12328.68    322.72 o 
   9  18   7     1911.16     2122.47    193.64 o 
  10  18   7       94.06      462.83    170.24 o 
 -14  19   7     1663.24     1438.22    178.74 o 
 -13  19   7        9.02      -47.22    152.86 o 
 -12  19   7      616.53      843.17    158.79 o 
 -11  19   7     6855.72     6785.69    232.08 o 
 -10  19   7      477.10      353.12    153.85 o 
  -9  19   7    17326.69    16459.86    317.28 o 
  -8  19   7     1964.63     1830.74    169.39 o 
  -7  19   7     4857.73     4919.48    199.97 o 
  -6  19   7     6322.86     6369.89    176.05 o 
  -5  19   7   110166.98   107989.16    841.69 o 
  -4  19   7     2227.42     2355.16    134.59 o 
  -3  19   7     4379.96     4385.80    142.95 o 
  -2  19   7    11926.94    11583.38    209.59 o 
  -1  19   7    15237.49    15543.87    236.97 o 
   0  19   7    14645.87    15168.63    232.83 o 
   1  19   7    53535.62    52639.06    445.47 o 
   2  19   7      384.53      403.97    107.99 o 
   3  19   7    12424.70    12301.16    227.47 o 
   4  19   7      131.52      188.80    123.75 o 
   5  19   7    22069.88    21620.29    364.65 o 
   6  19   7      851.29      836.27    153.98 o 
   7  19   7      122.16      215.37    170.91 o 
   8  19   7     8525.11     8634.06    297.56 o 
   9  19   7    17680.21    17815.19    378.72 o 
 -14  20   7     5446.55     5543.81    233.42 o 
 -13  20   7     1704.28     2049.26    183.55 o 
 -12  20   7     5469.84     5355.56    219.37 o 
 -11  20   7    34570.54    33498.48    455.51 o 
 -10  20   7    10233.93     9610.16    267.55 o 
  -9  20   7     6887.84     6963.50    239.94 o 
  -8  20   7      178.05      134.98    149.93 o 
  -7  20   7      451.87      379.99    152.66 o 
  -6  20   7    19404.96    18619.72    328.72 o 
  -5  20   7     8187.49     7863.70    196.48 o 
  -4  20   7    27963.62    26710.65    330.01 o 
  -3  20   7     1378.91     1548.01    128.28 o 
  -2  20   7     2155.92     2166.96    149.98 o 
  -1  20   7    52303.07    50819.93    433.56 o 
   0  20   7       88.24      187.70    108.51 o 
   1  20   7     2258.17     2685.78    195.07 o 
   2  20   7    68239.27    67527.79    566.56 o 
   3  20   7    43560.68    43434.70    422.10 o 
   4  20   7     4036.46     4001.29    179.15 o 
   5  20   7     8242.96     8274.27    267.28 o 
   6  20   7       11.77       63.66    141.27 o 
   7  20   7    11244.84    10768.43    291.52 o 
   8  20   7       34.61       50.37    159.27 o 
   9  20   7     9519.11     9412.01    331.82 o 
 -14  21   7     1283.99     1053.01    176.89 o 
 -13  21   7     4444.34     4659.73    217.74 o 
 -12  21   7    33801.57    33028.92    461.12 o 
 -11  21   7       27.60      -84.71    146.96 o 
 -10  21   7       99.49       18.66    148.05 o 
  -9  21   7      123.80      -37.76    147.66 o 
  -8  21   7    64359.36    62422.37    657.26 o 
  -7  21   7    10074.41     9719.15    297.41 o 
  -6  21   7      746.77      671.80    140.60 o 
  -5  21   7     5581.91     5502.82    179.15 o 
  -4  21   7    31020.61    30227.95    354.63 o 
  -3  21   7    29856.11    29099.90    329.99 o 
  -2  21   7     9726.59     9736.26    192.19 o 
  -1  21   7      462.80      420.04    110.30 o 
   0  21   7   132564.42   130294.80    891.91 o 
   1  21   7     1106.30     1094.20    116.78 o 
   2  21   7    14788.46    14861.34    251.35 o 
   3  21   7      869.93     1045.19    137.97 o 
   4  21   7     5060.14     4902.31    228.06 o 
   5  21   7      182.29      231.47    147.68 o 
   6  21   7     6395.49     6036.52    237.94 o 
   7  21   7      271.37      266.94    166.27 o 
   8  21   7    17869.89    17745.87    376.98 o 
   9  21   7       44.16      -54.88    166.59 o 
 -13  22   7      192.46       58.24    159.08 o 
 -12  22   7      506.00      695.44    166.89 o 
 -11  22   7      842.34      447.36    161.84 o 
 -10  22   7     3953.88     3633.42    198.28 o 
  -9  22   7    19322.45    18119.06    394.05 o 
  -8  22   7     6175.41     6295.45    226.51 o 
  -7  22   7    56654.27    55316.54    630.98 o 
  -6  22   7     3658.29     3490.14    188.36 o 
  -5  22   7     9134.13     8807.78    226.68 o 
  -4  22   7     4394.31     4543.48    166.06 o 
  -3  22   7    11535.77    11092.82    258.57 o 
  -2  22   7      336.34      458.22    106.82 o 
  -1  22   7      410.15      551.99    110.44 o 
   0  22   7      627.44      713.03    113.26 o 
   1  22   7     4669.62     4521.20    147.74 o 
   2  22   7    27053.67    27276.78    326.22 o 
   3  22   7    27578.95    27565.32    379.02 o 
   4  22   7     7059.50     7309.05    240.45 o 
   5  22   7    10016.40    10247.11    265.98 o 
   6  22   7     4745.41     4522.29    216.99 o 
   7  22   7    11348.17    11564.60    319.36 o 
   8  22   7     3644.36     4323.27    229.94 o 
 -13  23   7      208.33      316.65    167.23 o 
 -12  23   7      952.68      732.14    172.10 o 
 -11  23   7      580.97      511.54    160.43 o 
 -10  23   7      937.41      692.23    164.89 o 
  -9  23   7    22379.00    21184.25    364.83 o 
  -8  23   7     4870.48     4857.43    214.02 o 
  -7  23   7     6889.08     6464.52    224.37 o 
  -6  23   7    13921.81    13326.98    296.63 o 
  -5  23   7    10742.68    10579.40    225.76 o 
  -4  23   7       43.96      -63.70    129.62 o 
  -3  23   7     1990.30     2068.13    152.59 o 
  -2  23   7      325.87      395.37    119.49 o 
  -1  23   7      261.36      306.68    109.08 o 
   0  23   7     1617.93     2017.41    132.33 o 
   1  23   7    14875.73    15037.31    231.21 o 
   2  23   7     8978.18     8607.55    200.27 o 
   3  23   7    22992.85    22414.60    344.94 o 
   4  23   7     7529.86     7461.87    279.40 o 
   5  23   7     6814.89     6900.12    231.45 o 
   6  23   7    15056.14    14662.79    626.44 o 
   7  23   7     8546.18     8779.36    280.50 o 
   8  23   7       68.44       56.23    168.38 o 
 -13  24   7    10653.54    10415.29    285.54 o 
 -12  24   7      131.48     -153.99    158.74 o 
 -11  24   7      792.23      438.79    165.66 o 
 -10  24   7    10654.26    10169.93    277.96 o 
  -9  24   7       42.70       10.62    152.39 o 
  -8  24   7     8972.62     8347.61    252.46 o 
  -7  24   7      290.27      292.50    155.10 o 
  -6  24   7     4014.17     3990.85    198.85 o 
  -5  24   7    29642.24    29358.19    388.83 o 
  -4  24   7    17665.01    16978.87    278.83 o 
  -3  24   7      998.33     1184.97    146.95 o 
  -2  24   7     1298.17     1305.57    131.19 o 
  -1  24   7      141.16       91.17    107.87 o 
   0  24   7     1580.18     1564.83    127.15 o 
   1  24   7      332.16      249.56    120.57 o 
   2  24   7     3139.04     3260.70    197.47 o 
   3  24   7      562.00      606.48    156.34 o 
   4  24   7     4046.18     4102.18    199.77 o 
   5  24   7     9410.80     9297.01    259.62 o 
   6  24   7      197.48      111.91    160.05 o 
   7  24   7    12623.33    12658.23    332.45 o 
   8  24   7      161.19      232.06    170.25 o 
 -12  25   7     5654.42     5392.07    228.65 o 
 -11  25   7     3128.44     3243.90    204.62 o 
 -10  25   7     1040.48     1180.19    172.39 o 
  -9  25   7      675.84      366.84    164.98 o 
  -8  25   7    20508.22    19929.97    358.61 o 
  -7  25   7    13750.01    13780.17    303.65 o 
  -6  25   7    15200.61    15173.04    313.61 o 
  -5  25   7     3518.72     3238.66    236.43 o 
  -4  25   7     6710.65     6964.53    192.27 o 
  -3  25   7    32344.11    31939.68    396.46 o 
  -2  25   7      529.13      429.61    136.05 o 
  -1  25   7     3034.90     3311.42    139.41 o 
   0  25   7        8.54     -137.93    106.15 o 
   1  25   7        1.79      -49.58    115.85 o 
   2  25   7      339.61      488.62    148.66 o 
   3  25   7     9911.12     9898.51    257.66 o 
   4  25   7     2843.47     2980.62    186.42 o 
   5  25   7      468.14      355.69    157.92 o 
   6  25   7       61.65      194.41    168.74 o 
   7  25   7     9649.89     9979.96    302.43 o 
 -12  26   7      753.53      686.29    171.00 o 
 -11  26   7        0.51     -161.87    158.46 o 
 -10  26   7     4308.78     4260.59    212.04 o 
  -9  26   7     1246.53     1071.27    172.27 o 
  -8  26   7    21007.93    19774.91    357.45 o 
  -7  26   7       72.45      254.76    156.69 o 
  -6  26   7      187.75      365.21    157.91 o 
  -5  26   7       23.55      -41.11    153.29 o 
  -4  26   7    10165.69     9992.35    226.83 o 
  -3  26   7    13177.22    12768.46    265.78 o 
  -2  26   7     5732.81     5914.44    185.35 o 
  -1  26   7     2695.91     2976.86    169.88 o 
   0  26   7    15570.27    15868.24    240.18 o 
   1  26   7     4936.58     5092.87    193.00 o 
   2  26   7    15812.80    15522.77    309.81 o 
   3  26   7     8108.39     7934.00    237.93 o 
   4  26   7     2132.21     2232.04    181.52 o 
   5  26   7    12410.33    11672.95    286.92 o 
   6  26   7     3046.18     2985.42    215.19 o 
   7  26   7      475.45      801.59    176.71 o 
 -11  27   7    14718.96    13304.96    314.28 o 
 -10  27   7     7112.64     6531.12    240.70 o 
  -9  27   7    13844.97    13668.18    310.91 o 
  -8  27   7       40.02     -229.40    154.73 o 
  -7  27   7     1384.40     1501.61    176.47 o 
  -6  27   7    14906.17    15007.59    314.44 o 
  -5  27   7      402.63      411.26    162.72 o 
  -4  27   7       31.80        6.36    127.97 o 
  -3  27   7     4942.29     5098.09    214.67 o 
  -2  27   7    49021.50    49099.05    487.24 o 
  -1  27   7     2931.61     3189.06    164.32 o 
   0  27   7     1263.36     1616.12    149.88 o 
   1  27   7     3661.47     4063.09    194.23 o 
   2  27   7     4346.02     4393.49    198.07 o 
   3  27   7     1654.47     1387.90    170.15 o 
   4  27   7     5951.08     6156.33    236.50 o 
   5  27   7     2713.14     2943.16    209.53 o 
   6  27   7    10833.16    11162.53    316.44 o 
 -11  28   7      135.66      516.28    171.22 o 
 -10  28   7       19.93     -218.45    173.18 o 
  -9  28   7    11221.67    11013.75    290.35 o 
  -8  28   7     1308.19     1397.04    184.08 o 
  -7  28   7    22024.66    21363.61    371.55 o 
  -6  28   7     5981.31     5915.16    273.81 o 
  -5  28   7    24452.67    24363.09    389.32 o 
  -4  28   7      702.85      834.99    165.81 o 
  -3  28   7     5605.17     6016.42    199.69 o 
  -2  28   7      919.84     1207.70    141.88 o 
  -1  28   7     6803.54     7103.35    209.75 o 
   0  28   7    46156.55    46802.74    547.68 o 
   1  28   7     1711.01     1939.66    195.08 o 
   2  28   7    11789.40    11621.66    315.09 o 
   3  28   7    19641.38    19674.52    372.97 o 
   4  28   7     2628.55     2995.35    197.34 o 
   5  28   7    26449.10    26749.24    523.78 o 
   6  28   7     1381.73     1582.88    352.77 o 
 -10  29   7      550.82      421.13    171.61 o 
  -9  29   7      159.23      208.89    164.81 o 
  -8  29   7     2129.75     2118.99    217.80 o 
  -7  29   7    22351.04    21427.48    372.48 o 
  -6  29   7     1488.58     1403.14    176.52 o 
  -5  29   7    11523.35    11846.84    286.64 o 
  -4  29   7    12391.31    12234.30    287.98 o 
  -3  29   7     5550.00     5635.17    198.59 o 
  -2  29   7      110.70      336.09    206.74 o 
  -1  29   7    16751.60    16537.83    277.82 o 
   0  29   7       24.05      359.85    192.68 o 
   1  29   7     3061.84     3275.09    189.12 o 
   2  29   7      228.10      170.06    154.61 o 
   3  29   7     1001.13      773.28    167.28 o 
   4  29   7     2087.78     2517.33    191.71 o 
   5  29   7     7590.26     8179.97    280.49 o 
  -9  30   7     3240.73     3055.68    206.68 o 
  -8  30   7      348.02       22.38    168.75 o 
  -7  30   7    13094.69    13363.68    334.09 o 
  -6  30   7      395.74      590.37    166.40 o 
  -5  30   7     6080.51     6499.56    233.57 o 
  -4  30   7     1616.94     1608.35    196.10 o 
  -3  30   7    17927.28    17464.46    302.81 o 
  -2  30   7    19625.84    19815.05    336.44 o 
  -1  30   7      156.11      209.09    166.40 o 
   0  30   7     9769.26    10067.41    321.23 o 
   1  30   7     2096.77     2354.20    226.61 o 
   2  30   7     3845.71     4073.98    201.93 o 
   3  30   7     7937.95     8467.84    251.57 o 
   4  30   7     3879.84     4067.06    215.67 o 
  -9  31   7    13499.67    14186.62    354.13 o 
  -8  31   7     1253.16     1082.09    208.82 o 
  -7  31   7      313.20      175.34    165.51 o 
  -6  31   7     7511.82     7205.01    245.14 o 
  -5  31   7    12260.61    12063.46    293.12 o 
  -4  31   7     8161.76     7993.98    249.33 o 
  -3  31   7     5114.13     5609.36    216.57 o 
  -2  31   7    18093.99    19288.07    301.32 o 
  -1  31   7     5643.51     5726.07    240.02 o 
   0  31   7      844.32     1094.06    211.75 o 
   1  31   7     8100.98     8040.89    475.95 o 
   2  31   7     9994.44    10187.90    317.96 o 
   3  31   7     3526.69     3591.96    202.74 o 
  -8  32   7     7852.17     7925.48    260.44 o 
  -7  32   7      557.05      391.80    172.95 o 
  -6  32   7      197.64        9.63    166.13 o 
  -5  32   7     1489.05     1489.78    201.01 o 
  -4  32   7      222.86      311.37    168.56 o 
  -3  32   7       95.02      369.79    160.27 o 
  -2  32   7      451.54      989.71    162.89 o 
  -1  32   7     6728.66     7436.13    287.23 o 
   0  32   7     1275.72     1798.37    222.52 o 
   1  32   7      172.38      464.07    206.78 o 
   2  32   7      240.48      856.87    263.95 o 
   3  32   7      155.54      230.63    167.63 o 
  -6  33   7     1391.59     1221.88    186.98 o 
  -5  33   7     2834.84     3026.63    218.86 o 
  -4  33   7     4385.69     4581.17    220.74 o 
  -3  33   7       67.71     -177.78    160.30 o 
  -2  33   7      180.34       71.27    155.60 o 
  -1  33   7      213.03      -14.79    201.15 o 
   0  33   7     1823.80     1955.05    249.47 o 
   1  33   7     4151.39     4559.65    317.80 o 
  -5  34   7    18874.97    19912.46    451.42 o 
  -4  34   7      227.03       92.70    167.66 o 
  -3  34   7     1540.14     1848.05    209.33 o 
  -2  34   7     1334.43     1528.18    202.34 o 
  -1  34   7    20065.70    22154.76    442.83 o 
   0  34   7      884.87      849.34    216.51 o 
 -16   0   8    17411.74    17471.02    680.75 o 
 -14   0   8      488.87      422.95    216.95 o 
 -12   0   8    11492.61    11305.44    278.44 o 
 -10   0   8    64343.20    62502.39    688.99 o 
  -8   0   8   130256.20   129594.82   1217.61 o 
  -6   0   8    25588.60    26410.42    474.64 o 
  -4   0   8    20119.54    21392.22    462.45 o 
  -2   0   8     1409.21     1183.46    183.89 o 
   0   0   8    96215.08    96205.41   1693.05 o 
   2   0   8      826.42      953.54    157.55 o 
   4   0   8    27891.76    27151.18    460.86 o 
   6   0   8     9285.70     9493.55    308.62 o 
   8   0   8     7503.28     7465.54    267.35 o 
  10   0   8    12221.67    11315.66    536.00 o 
 -17   1   8       15.42     -445.70    222.85 o 
 -16   1   8      512.11      304.54    186.23 o 
 -15   1   8    17262.18    17344.96    348.48 o 
 -14   1   8     2899.95     3061.85    165.46 o 
 -13   1   8     1047.64      985.36    118.08 o 
 -12   1   8    14915.93    15456.50    247.61 o 
 -11   1   8      298.12      252.28     99.96 o 
 -10   1   8    13029.32    13299.79    214.16 o 
  -9   1   8    42394.89    41796.61    364.44 o 
  -8   1   8    17495.06    17729.87    228.89 o 
  -7   1   8     1722.81     1742.95    110.79 o 
  -6   1   8   104762.73   103914.38    783.09 o 
  -5   1   8    27137.93    25877.33    293.95 o 
  -4   1   8     2199.64     2646.63    123.75 o 
  -3   1   8      163.27      135.28     95.04 o 
  -2   1   8     6579.99     7227.96    168.81 o 
  -1   1   8    34859.40    35279.27    408.56 o 
   0   1   8     9864.86    10012.99    253.04 o 
   1   1   8     4126.83     4200.66    146.88 o 
   2   1   8    14922.96    14761.39    248.37 o 
   3   1   8       55.18      208.57    110.82 o 
   4   1   8      129.91      219.60    117.53 o 
   5   1   8     3204.83     3695.88    139.20 o 
   6   1   8    76425.69    74199.95    591.90 o 
   7   1   8       62.32       -0.01    104.82 o 
   8   1   8     5693.85     5885.18    175.55 o 
   9   1   8      151.21      252.39    131.93 o 
  10   1   8    11833.50    11665.73    339.30 o 
  11   1   8     2267.16     2382.57    265.36 o 
 -17   2   8      805.17      668.76    251.23 o 
 -16   2   8     2191.51     2223.64    214.62 o 
 -15   2   8     1018.92      823.44    186.79 o 
 -14   2   8    27973.59    27897.44    360.52 o 
 -13   2   8      930.45      786.34    114.79 o 
 -12   2   8      340.96      307.45     97.63 o 
 -11   2   8       15.20        4.53     97.34 o 
 -10   2   8      102.23      281.40    103.66 o 
  -9   2   8     1174.21     1141.71    109.75 o 
  -8   2   8    11345.98    11529.74    197.14 o 
  -7   2   8    16026.04    16720.99    216.46 o 
  -6   2   8    10911.78    11174.75    211.34 o 
  -5   2   8      180.36      448.51    106.51 o 
  -4   2   8    20252.79    20819.87    287.58 o 
  -3   2   8    40472.39    41179.12    380.43 o 
  -2   2   8   184398.23   187447.78   1366.59 o 
  -1   2   8     2596.63     2533.88    122.93 o 
   0   2   8     2035.97     2188.49    123.25 o 
   1   2   8     8441.60     8770.76    196.44 o 
   2   2   8   192050.45   189135.06   1328.90 o 
   3   2   8      466.09      290.07    119.11 o 
   4   2   8     2456.81     2715.67    129.01 o 
   5   2   8      289.05      288.22    106.30 o 
   6   2   8     9848.25    10034.96    219.78 o 
   7   2   8      740.62      649.75    113.00 o 
   8   2   8    23306.45    23398.78    290.86 o 
   9   2   8    11001.65    10615.14    263.04 o 
  10   2   8      189.29       -7.97    168.15 o 
  11   2   8     5893.83     6230.26    332.53 o 
 -17   3   8     3948.27     4308.86    347.05 o 
 -16   3   8      350.35      -19.66    179.64 o 
 -15   3   8      456.09      123.44    176.10 o 
 -14   3   8    12565.42    12859.00    256.83 o 
 -13   3   8    18714.84    18898.75    276.24 o 
 -12   3   8     9777.89     9728.02    207.88 o 
 -11   3   8       28.06       57.73     96.97 o 
 -10   3   8     3358.27     3372.31    131.33 o 
  -9   3   8      199.05      211.85    103.22 o 
  -8   3   8    59738.43    59843.80    463.59 o 
  -7   3   8    80309.53    80003.02    572.92 o 
  -6   3   8      481.70      472.89    127.51 o 
  -5   3   8    49426.10    48646.40    463.51 o 
  -4   3   8      363.14      372.71    149.10 o 
  -3   3   8    52879.11    51335.26    515.04 o 
  -2   3   8     8866.88     8946.87    201.68 o 
  -1   3   8    10970.69    11017.52    228.32 o 
   0   3   8    95915.69    95503.17    766.59 o 
   1   3   8    13168.16    13174.33    211.40 o 
   2   3   8     8734.21     8750.21    205.12 o 
   3   3   8     3638.31     3608.82    143.81 o 
   4   3   8     1138.49      893.31    113.16 o 
   5   3   8      497.84      673.40    119.65 o 
   6   3   8     6181.20     6275.38    187.18 o 
   7   3   8      412.37      484.78    118.73 o 
   8   3   8     6333.31     6921.40    186.12 o 
   9   3   8     1619.91     1546.43    152.49 o 
  10   3   8     2195.27     2112.40    195.63 o 
  11   3   8        1.30        9.51    195.40 o 
 -17   4   8        2.84        9.26    192.18 o 
 -16   4   8     1498.87     1102.74    200.83 o 
 -15   4   8       22.08     -110.12    131.52 o 
 -14   4   8      214.92      214.06    144.07 o 
 -13   4   8       75.56       48.58    126.89 o 
 -12   4   8       31.45       80.08    108.10 o 
 -11   4   8    24652.06    24394.75    271.06 o 
 -10   4   8      930.43     1040.26    122.32 o 
  -9   4   8     4607.39     4646.39    136.97 o 
  -8   4   8    14316.96    14378.72    209.73 o 
  -7   4   8    30028.14    30054.24    305.33 o 
  -6   4   8    25100.54    24809.94    312.19 o 
  -5   4   8     8971.98     8474.88    196.55 o 
  -4   4   8    44680.08    44828.38    436.40 o 
  -3   4   8     2645.16     2930.51    138.93 o 
  -2   4   8     7027.86     6823.70    211.71 o 
  -1   4   8    94316.84    93517.27    754.97 o 
   0   4   8    13055.13    13328.58    233.64 o 
   1   4   8     3828.99     4007.26    132.27 o 
   2   4   8      657.78      849.37    111.71 o 
   3   4   8    26175.03    26431.66    313.00 o 
   4   4   8    36526.56    36103.00    356.98 o 
   5   4   8     8768.66     8680.88    188.83 o 
   6   4   8     2987.45     3144.20    168.80 o 
   7   4   8    50302.95    49708.69    447.08 o 
   8   4   8     4700.73     4431.10    162.94 o 
   9   4   8       70.52       13.46    132.52 o 
  10   4   8     5328.31     5761.66    261.34 o 
  11   4   8    16697.74    16665.01    786.71 o 
 -17   5   8     5073.28     5459.02    265.17 o 
 -16   5   8    32930.25    34381.44    574.78 o 
 -15   5   8      583.26      721.87    145.99 o 
 -14   5   8       50.87       45.67    131.69 o 
 -13   5   8     1968.27     2132.28    161.00 o 
 -12   5   8    19483.29    18870.62    277.05 o 
 -11   5   8      316.45      478.13    100.91 o 
 -10   5   8    24800.60    24263.68    269.85 o 
  -9   5   8     4669.84     4794.39    139.65 o 
  -8   5   8     1521.00     1725.48    115.39 o 
  -7   5   8      205.73      285.85    100.68 o 
  -6   5   8   145842.25   145635.80   1048.50 o 
  -5   5   8     6663.90     6912.54    172.95 o 
  -4   5   8     5877.68     6486.79    180.11 o 
  -3   5   8    19520.32    18814.11    246.67 o 
  -2   5   8     1291.40     1422.92    126.71 o 
  -1   5   8    97921.91    99530.12    913.36 o 
   0   5   8   100214.21    99924.63    801.54 o 
   1   5   8    28441.28    28995.38    317.71 o 
   2   5   8       15.13     -129.23    102.58 o 
   3   5   8      920.80      861.33    120.32 o 
   4   5   8    14565.06    15080.53    231.64 o 
   5   5   8      119.03      169.62    103.13 o 
   6   5   8    11186.01    10891.94    215.40 o 
   7   5   8     3008.04     3189.98    147.24 o 
   8   5   8     4462.19     4778.67    187.24 o 
   9   5   8     6390.52     6111.26    200.06 o 
  10   5   8     7287.62     7470.11    218.43 o 
  11   5   8      123.70       79.17    150.88 o 
 -17   6   8     6418.49     7221.61    287.73 o 
 -16   6   8      228.17      179.90    188.20 o 
 -15   6   8      318.86      242.65    151.76 o 
 -14   6   8     3385.80     3425.35    251.77 o 
 -13   6   8     2429.00     2137.63    163.41 o 
 -12   6   8    19927.06    19695.88    303.68 o 
 -11   6   8        3.55        4.59    112.16 o 
 -10   6   8      539.36      550.43    105.91 o 
  -9   6   8       23.21      156.49    106.54 o 
  -8   6   8      648.96      703.22    109.63 o 
  -7   6   8     3324.41     3617.35    129.72 o 
  -6   6   8    51999.68    53046.22    468.47 o 
  -5   6   8   105732.79   107943.62    859.36 o 
  -4   6   8       27.97      -20.60    100.18 o 
  -3   6   8    13943.44    12844.25    237.01 o 
  -2   6   8    46314.05    45633.12    454.01 o 
  -1   6   8    16450.04    16099.27    255.58 o 
   0   6   8    13366.50    13495.63    239.12 o 
   1   6   8    39965.66    40721.79    416.70 o 
   2   6   8    33722.56    33307.82    352.66 o 
   3   6   8    14810.66    14972.14    231.27 o 
   4   6   8      274.61      435.61    110.61 o 
   5   6   8    38256.28    38351.96    371.58 o 
   6   6   8     1218.14     1427.10    115.45 o 
   7   6   8        8.79     -208.79    110.45 o 
   8   6   8      189.16      384.94    125.97 o 
   9   6   8     5924.40     5992.24    202.34 o 
  10   6   8     6570.98     6697.19    211.29 o 
  11   6   8      224.36      222.41    143.56 o 
 -17   7   8      984.77      648.52    227.22 o 
 -16   7   8      140.76       -3.07    145.59 o 
 -15   7   8      136.55      272.66    155.11 o 
 -14   7   8     3207.32     3049.59    241.45 o 
 -13   7   8    14711.71    14864.10    291.81 o 
 -12   7   8     8170.88     8377.28    230.69 o 
 -11   7   8    21594.65    21371.76    292.36 o 
 -10   7   8      698.25     1067.90    114.78 o 
  -9   7   8    28692.70    28534.76    307.39 o 
  -8   7   8       32.10      159.40    103.61 o 
  -7   7   8    26197.56    26350.96    288.31 o 
  -6   7   8    22688.89    23435.07    288.32 o 
  -5   7   8    66998.70    67979.78    626.41 o 
  -4   7   8     4228.37     3968.07    156.54 o 
  -3   7   8     1816.87     1779.22    121.21 o 
  -2   7   8     3773.04     3898.98    130.81 o 
  -1   7   8      365.44      221.98    116.18 o 
   0   7   8    21286.11    20535.75    260.04 o 
   1   7   8     8778.66     8208.64    238.77 o 
   2   7   8     5663.18     5394.82    159.51 o 
   3   7   8     7308.75     7332.30    184.22 o 
   4   7   8     2701.44     2865.63    132.19 o 
   5   7   8    16335.39    15998.84    235.38 o 
   6   7   8       84.07       11.61     99.98 o 
   7   7   8     2803.84     2850.45    146.49 o 
   8   7   8      112.31       49.05    122.47 o 
   9   7   8    17728.10    17919.47    323.27 o 
  10   7   8      269.54      277.60    137.29 o 
  11   7   8     2220.26     2518.42    238.59 o 
 -17   8   8      799.69      657.29    205.13 o 
 -16   8   8     2140.43     2646.41    277.75 o 
 -15   8   8     1479.01     1563.19    161.99 o 
 -14   8   8    13154.24    12911.96    284.24 o 
 -13   8   8     4604.92     4551.24    241.95 o 
 -12   8   8       40.22       90.78    133.26 o 
 -11   8   8    50076.65    49837.96    473.44 o 
 -10   8   8      296.53      303.12    118.20 o 
  -9   8   8     1582.45     1725.36    122.21 o 
  -8   8   8    18879.63    19395.15    253.78 o 
  -7   8   8    32177.12    31663.58    320.04 o 
  -6   8   8     9653.84     9908.35    220.55 o 
  -5   8   8    44064.28    43732.87    414.37 o 
  -4   8   8    20149.68    20008.29    281.35 o 
  -3   8   8    40931.55    40283.94    387.94 o 
  -2   8   8     8925.42     8925.67    183.04 o 
  -1   8   8     4418.18     4638.90    150.87 o 
   0   8   8    10755.29    11301.76    214.19 o 
   1   8   8    17101.18    16997.00    257.06 o 
   2   8   8     5496.04     5871.49    164.29 o 
   3   8   8    24688.55    24589.05    289.44 o 
   4   8   8    44390.16    44395.30    457.75 o 
   5   8   8     4236.37     4639.53    144.65 o 
   6   8   8    10468.89    10421.17    202.97 o 
   7   8   8    24350.09    24332.30    357.44 o 
   8   8   8     6475.23     6832.93    207.18 o 
   9   8   8    17876.45    17992.03    330.80 o 
  10   8   8     5290.96     5887.77    201.29 o 
  11   8   8     3006.44     3480.98    199.55 o 
 -16   9   8     2742.85     3058.39    187.70 o 
 -15   9   8     9823.67    10096.18    297.43 o 
 -14   9   8      848.70      697.18    149.66 o 
 -13   9   8    12234.01    12190.04    273.72 o 
 -12   9   8      109.03      120.47    136.54 o 
 -11   9   8    18434.14    18127.23    314.23 o 
 -10   9   8     3079.84     3225.48    162.97 o 
  -9   9   8     4836.63     5132.40    148.64 o 
  -8   9   8     5494.64     5761.64    159.09 o 
  -7   9   8        0.16       19.33    102.34 o 
  -6   9   8    42849.96    41785.95    406.60 o 
  -5   9   8    87417.55    85749.40    679.39 o 
  -4   9   8     3792.53     4018.25    150.16 o 
  -3   9   8    11848.26    11409.90    212.15 o 
  -2   9   8      330.20      251.89    103.78 o 
  -1   9   8     6600.20     6871.43    165.07 o 
   0   9   8    19713.40    19650.94    268.07 o 
   1   9   8    63750.88    62546.48    507.39 o 
   2   9   8      340.38      365.38    111.10 o 
   3   9   8     5028.50     5286.49    153.85 o 
   4   9   8     8527.48     8244.13    189.56 o 
   5   9   8    14082.86    13900.11    253.41 o 
   6   9   8     7672.86     7641.58    198.58 o 
   7   9   8    21017.53    21027.44    329.55 o 
   8   9   8     2035.84     2182.68    164.09 o 
   9   9   8     4894.98     5357.77    236.20 o 
  10   9   8     1353.47     1659.77    156.08 o 
  11   9   8     2282.89     2222.31    208.28 o 
 -16  10   8       36.39      -32.74    148.27 o 
 -15  10   8       60.52       -4.25    145.07 o 
 -14  10   8     9933.95     9625.91    359.90 o 
 -13  10   8     3973.49     3974.23    188.01 o 
 -12  10   8     1887.11     1765.81    157.96 o 
 -11  10   8     4281.14     4340.17    240.44 o 
 -10  10   8    67561.04    65911.94    608.52 o 
  -9  10   8    18313.57    18610.54    274.03 o 
  -8  10   8      198.24      238.69    107.71 o 
  -7  10   8     3459.38     3794.46    142.24 o 
  -6  10   8    35488.49    35111.33    343.15 o 
  -5  10   8    54822.38    54665.02    487.76 o 
  -4  10   8    12526.27    12810.06    227.82 o 
  -3  10   8   134463.09   133513.97    930.47 o 
  -2  10   8    10435.64    10750.95    209.91 o 
  -1  10   8    20293.61    19495.26    267.61 o 
   0  10   8     7736.87     8056.08    176.56 o 
   1  10   8     5367.63     5915.82    155.73 o 
   2  10   8    10711.26    10887.94    208.32 o 
   3  10   8       69.52       85.81    115.79 o 
   4  10   8     4076.86     4333.28    145.57 o 
   5  10   8    52132.94    52120.74    458.28 o 
   6  10   8     8865.23     8880.46    205.85 o 
   7  10   8    19686.07    19450.62    306.72 o 
   8  10   8      493.03      302.36    146.77 o 
   9  10   8    25887.82    25436.67    388.77 o 
  10  10   8     3787.58     4104.92    197.41 o 
 -16  11   8     6478.22     6521.80    225.54 o 
 -15  11   8    12338.63    11837.53    285.79 o 
 -14  11   8     2856.72     2883.04    180.98 o 
 -13  11   8     2445.26     2456.55    172.49 o 
 -12  11   8     1420.95     1559.41    155.37 o 
 -11  11   8       72.37      148.28    136.54 o 
 -10  11   8    15307.79    15184.66    320.93 o 
  -9  11   8     2381.50     2349.87    137.28 o 
  -8  11   8        3.86     -102.63    105.30 o 
  -7  11   8    11968.00    11855.58    219.16 o 
  -6  11   8     2114.31     2055.81    123.04 o 
  -5  11   8     8481.88     8440.00    251.36 o 
  -4  11   8        5.37       80.48    117.07 o 
  -3  11   8   190702.86   187141.58   1255.03 o 
  -2  11   8    30356.13    29660.82    315.50 o 
  -1  11   8      141.57       86.54    107.56 o 
   0  11   8    24323.20    24610.93    288.90 o 
   1  11   8     1437.78     1597.96    124.29 o 
   2  11   8     9058.94     9443.18    210.67 o 
   3  11   8    32970.62    33048.28    345.31 o 
   4  11   8     2530.01     2779.79    132.39 o 
   5  11   8    11557.26    10904.81    227.33 o 
   6  11   8     4445.07     4471.27    173.33 o 
   7  11   8    11575.67    11283.79    248.09 o 
   8  11   8      367.81      326.42    135.42 o 
   9  11   8      146.97      274.03    142.77 o 
  10  11   8     2223.95     2133.02    194.40 o 
 -16  12   8     7862.47     8081.57    242.59 o 
 -15  12   8      553.24      429.41    176.70 o 
 -14  12   8    16584.47    16060.12    317.11 o 
 -13  12   8     2273.26     2207.77    169.92 o 
 -12  12   8     8148.70     8058.06    232.85 o 
 -11  12   8      443.13      440.35    144.58 o 
 -10  12   8     1300.14     1130.91    148.74 o 
  -9  12   8     8317.16     8103.03    208.99 o 
  -8  12   8    26525.95    25247.52    291.05 o 
  -7  12   8       64.54       73.58    106.13 o 
  -6  12   8    12575.21    12926.08    217.32 o 
  -5  12   8     9277.16     9368.18    208.06 o 
  -4  12   8    31392.14    31253.86    350.96 o 
  -3  12   8    24595.30    24709.76    290.56 o 
  -2  12   8     5715.78     5864.61    157.69 o 
  -1  12   8     1825.23     2047.81    127.91 o 
   0  12   8    44580.94    43719.70    403.12 o 
   1  12   8     4949.67     5087.37    160.76 o 
   2  12   8    37672.29    36614.96    365.29 o 
   3  12   8    10287.94    10383.27    207.97 o 
   4  12   8    11747.35    11551.45    213.19 o 
   5  12   8      136.48      334.91    118.75 o 
   6  12   8     1309.25     1224.02    141.58 o 
   7  12   8     5283.16     5099.98    197.54 o 
   8  12   8    21536.73    21436.85    335.83 o 
   9  12   8     2708.61     2901.71    203.54 o 
  10  12   8     3415.31     3552.07    227.00 o 
 -16  13   8     1448.18     1629.40    175.21 o 
 -15  13   8     1895.01     2142.78    180.27 o 
 -14  13   8     3893.60     3914.98    195.43 o 
 -13  13   8     4235.99     4111.34    195.36 o 
 -12  13   8     8012.46     7966.74    235.43 o 
 -11  13   8     2546.17     2503.45    170.55 o 
 -10  13   8    18747.57    18101.70    319.94 o 
  -9  13   8     3216.50     3094.36    163.12 o 
  -8  13   8    12837.49    12617.26    261.70 o 
  -7  13   8    12958.78    12935.93    220.43 o 
  -6  13   8      495.08      547.46    113.09 o 
  -5  13   8     9452.53     9297.78    207.40 o 
  -4  13   8      211.75      583.66    125.52 o 
  -3  13   8    14441.51    14704.02    236.41 o 
  -2  13   8    99373.12    98316.83    728.81 o 
  -1  13   8     4557.27     4657.77    165.13 o 
   0  13   8    22792.93    22691.38    281.95 o 
   1  13   8     5534.19     5712.00    161.36 o 
   2  13   8    59060.25    58446.73    498.21 o 
   3  13   8     5759.07     5964.01    165.34 o 
   4  13   8     1278.19     1544.58    120.22 o 
   5  13   8     1310.79     1713.43    134.61 o 
   6  13   8       57.67       72.75    128.04 o 
   7  13   8    10145.22    10226.17    250.34 o 
   8  13   8     7839.94     8179.62    228.02 o 
   9  13   8      868.99      910.41    173.45 o 
  10  13   8     1227.96     1450.12    195.82 o 
 -16  14   8     1046.42     1050.58    170.78 o 
 -15  14   8     3093.70     3197.17    194.05 o 
 -14  14   8      885.33      726.29    157.45 o 
 -13  14   8       49.22      -90.96    166.72 o 
 -12  14   8     4418.83     4717.54    212.84 o 
 -11  14   8    13549.91    13519.09    330.71 o 
 -10  14   8     4618.90     4413.74    189.35 o 
  -9  14   8    12429.34    11845.21    273.50 o 
  -8  14   8     3017.47     2839.72    160.59 o 
  -7  14   8     5899.73     6195.22    181.04 o 
  -6  14   8     2375.82     2584.85    155.12 o 
  -5  14   8     1928.56     2271.07    131.39 o 
  -4  14   8      776.82      649.27    128.05 o 
  -3  14   8    31395.48    31456.98    335.15 o 
  -2  14   8      195.30      124.49    114.44 o 
  -1  14   8    27895.77    27260.71    311.85 o 
   0  14   8      160.86      370.27    126.38 o 
   1  14   8       20.53      187.50    116.64 o 
   2  14   8      161.81      257.97    115.23 o 
   3  14   8       83.29       28.47    106.48 o 
   4  14   8        6.15      149.48    117.13 o 
   5  14   8    34901.31    34749.14    436.40 o 
   6  14   8      850.75      927.80    148.08 o 
   7  14   8      147.87      187.32    135.13 o 
   8  14   8     7155.13     7005.79    252.03 o 
   9  14   8     3773.67     3973.24    219.74 o 
  10  14   8     1773.85     1742.12    192.82 o 
 -15  15   8      170.27       46.63    155.29 o 
 -14  15   8        0.71       -0.06    151.54 o 
 -13  15   8     2743.16     2850.27    181.29 o 
 -12  15   8        9.97     -181.88    140.86 o 
 -11  15   8      273.31      354.02    148.01 o 
 -10  15   8     1566.76     1818.40    165.12 o 
  -9  15   8     1415.21     1480.90    179.59 o 
  -8  15   8     3607.01     3739.36    166.01 o 
  -7  15   8     5799.92     5940.90    178.56 o 
  -6  15   8     5542.43     5936.91    157.88 o 
  -5  15   8        2.45       52.41    112.27 o 
  -4  15   8    32444.81    30817.25    332.08 o 
  -3  15   8       41.43      191.71    114.76 o 
  -2  15   8    19765.16    19103.93    270.36 o 
  -1  15   8    16961.37    16861.78    253.84 o 
   0  15   8    62364.63    61833.20    520.33 o 
   1  15   8     6778.86     7064.73    177.44 o 
   2  15   8      245.44      431.59    114.87 o 
   3  15   8    12456.76    12795.08    224.14 o 
   4  15   8     4207.24     4448.56    164.69 o 
   5  15   8     6919.82     7174.80    207.52 o 
   6  15   8     6148.74     6377.40    208.28 o 
   7  15   8     2303.19     2271.79    175.07 o 
   8  15   8       17.13      169.39    155.26 o 
   9  15   8     2097.16     2123.00    193.19 o 
  10  15   8     3740.01     3911.25    222.71 o 
 -15  16   8        7.83       47.23    154.23 o 
 -14  16   8     3505.61     3442.34    194.73 o 
 -13  16   8     4755.05     4886.34    208.68 o 
 -12  16   8     4024.57     4187.71    196.45 o 
 -11  16   8    11058.96    10648.45    268.04 o 
 -10  16   8    11560.32    10925.25    271.51 o 
  -9  16   8      314.16      240.75    141.08 o 
  -8  16   8   138439.00   135162.72   1141.56 o 
  -7  16   8     3784.63     3867.88    171.60 o 
  -6  16   8        0.28     -160.19    107.58 o 
  -5  16   8    16941.65    15975.27    248.04 o 
  -4  16   8     6579.38     6543.77    180.42 o 
  -3  16   8     3422.40     3545.98    136.53 o 
  -2  16   8     2676.26     2775.11    132.96 o 
  -1  16   8    10165.61    10155.95    216.74 o 
   0  16   8     2014.06     2089.94    129.65 o 
   1  16   8    13019.80    13304.77    249.78 o 
   2  16   8    12730.35    12291.86    224.93 o 
   3  16   8      736.69      592.55    114.11 o 
   4  16   8    67668.52    67133.22    596.75 o 
   5  16   8       99.28     -240.73    127.00 o 
   6  16   8      696.93      970.64    158.48 o 
   7  16   8     5753.23     5721.83    232.48 o 
   8  16   8    16471.64    16354.04    360.34 o 
   9  16   8     7449.90     7870.14    270.69 o 
 -15  17   8     1779.32     1564.99    178.31 o 
 -14  17   8    23917.56    24005.23    390.09 o 
 -13  17   8    11872.63    12123.57    310.07 o 
 -12  17   8      152.44      121.34    148.92 o 
 -11  17   8      572.86      496.77    185.73 o 
 -10  17   8     6665.08     6422.86    240.45 o 
  -9  17   8      666.41      779.20    151.20 o 
  -8  17   8      792.22      971.18    154.33 o 
  -7  17   8       35.27      135.49    129.71 o 
  -6  17   8    31502.84    31781.34    383.37 o 
  -5  17   8    23757.26    22950.34    289.29 o 
  -4  17   8    23742.81    23314.09    301.01 o 
  -3  17   8     3889.88     3878.46    147.63 o 
  -2  17   8     6234.14     6732.41    162.93 o 
  -1  17   8    28174.69    27955.58    341.23 o 
   0  17   8     7219.21     7147.40    169.07 o 
   1  17   8     4030.20     4170.28    152.57 o 
   2  17   8     7176.39     7235.25    174.09 o 
   3  17   8     1968.71     2155.05    144.14 o 
   4  17   8     3929.88     3770.70    173.13 o 
   5  17   8     2061.92     2358.05    158.14 o 
   6  17   8    10309.17    10563.83    278.94 o 
   7  17   8     1500.71     1687.67    184.09 o 
   8  17   8     1663.21     1814.19    220.55 o 
   9  17   8     4303.41     4198.99    226.89 o 
 -15  18   8     2116.95     2178.88    213.83 o 
 -14  18   8     4798.25     5009.85    309.74 o 
 -13  18   8    18818.06    18579.04    474.01 o 
 -12  18   8     5936.62     5714.84    220.25 o 
 -11  18   8    32372.60    31502.89    438.36 o 
 -10  18   8     4800.32     4774.14    203.40 o 
  -9  18   8     8086.88     7686.33    231.31 o 
  -8  18   8    26623.37    25228.56    380.10 o 
  -7  18   8      572.26      539.18    133.89 o 
  -6  18   8     4755.19     4592.65    180.57 o 
  -5  18   8    19938.08    19352.22    265.07 o 
  -4  18   8    11467.17    11573.68    222.06 o 
  -3  18   8     1666.54     1542.65    120.20 o 
  -2  18   8     1155.54     1039.67    117.19 o 
  -1  18   8    20397.27    20321.06    271.21 o 
   0  18   8     2256.66     2478.05    132.34 o 
   1  18   8     5820.38     6142.61    165.86 o 
   2  18   8    20249.39    20235.63    272.30 o 
   3  18   8      305.21      143.26    132.47 o 
   4  18   8    15690.51    15664.51    349.76 o 
   5  18   8     1784.84     2090.71    158.51 o 
   6  18   8       11.22      119.38    159.14 o 
   7  18   8      191.16      283.25    164.07 o 
   8  18   8     5215.18     5230.38    238.44 o 
   9  18   8       11.60      101.13    185.34 o 
 -14  19   8     5093.98     5201.29    240.95 o 
 -13  19   8     5505.77     5727.08    227.17 o 
 -12  19   8    21893.95    22303.05    413.42 o 
 -11  19   8      120.19      129.33    154.32 o 
 -10  19   8     7974.77     7587.67    252.35 o 
  -9  19   8    20602.28    20043.36    346.64 o 
  -8  19   8     5483.74     5404.12    207.36 o 
  -7  19   8     1075.26      946.31    141.43 o 
  -6  19   8     3638.79     3715.02    172.14 o 
  -5  19   8    21224.42    20570.25    358.41 o 
  -4  19   8     1020.72      969.82    131.45 o 
  -3  19   8     4730.48     4632.70    143.94 o 
  -2  19   8        7.62        5.34    107.19 o 
  -1  19   8     6423.17     6656.39    162.98 o 
   0  19   8   229329.81   230595.91   1467.25 o 
   1  19   8     1072.55      999.80    127.97 o 
   2  19   8       82.25      120.86    109.96 o 
   3  19   8    10660.04    10534.07    228.14 o 
   4  19   8     1435.27     1518.63    148.87 o 
   5  19   8     1263.70     1224.03    164.04 o 
   6  19   8      925.63     1005.34    177.70 o 
   7  19   8      916.69      789.36    176.57 o 
   8  19   8      558.87      804.96    176.96 o 
   9  19   8     1407.25     1442.64    192.26 o 
 -14  20   8      394.41      391.55    167.46 o 
 -13  20   8       23.17     -142.46    166.75 o 
 -12  20   8    14274.69    13119.98    305.30 o 
 -11  20   8     6370.75     6078.31    227.60 o 
 -10  20   8      530.04      433.69    158.73 o 
  -9  20   8      265.29       76.87    149.04 o 
  -8  20   8      749.85      656.78    161.32 o 
  -7  20   8     9317.95     9077.30    243.73 o 
  -6  20   8     1622.79     1548.73    135.76 o 
  -5  20   8    38889.35    37768.72    479.70 o 
  -4  20   8     9847.48     9365.14    198.34 o 
  -3  20   8      761.06      509.10    116.73 o 
  -2  20   8      579.48      800.75    109.24 o 
  -1  20   8    50272.62    49503.52    426.12 o 
   0  20   8     1006.95     1179.18    118.02 o 
   1  20   8        5.77       89.08    108.52 o 
   2  20   8    21593.68    21114.16    303.55 o 
   3  20   8    17490.60    17951.49    303.27 o 
   4  20   8     8115.98     8351.37    243.48 o 
   5  20   8      860.28      791.75    171.68 o 
   6  20   8     5179.92     5180.89    235.29 o 
   7  20   8    15368.58    15047.63    380.92 o 
   8  20   8      120.00      215.07    170.91 o 
 -14  21   8      118.26     -120.72    162.29 o 
 -13  21   8     8435.18     8257.33    255.52 o 
 -12  21   8     1536.63     1543.02    176.82 o 
 -11  21   8     1602.17     1500.07    174.40 o 
 -10  21   8     3753.65     3840.41    199.23 o 
  -9  21   8      688.78      718.62    158.68 o 
  -8  21   8     7827.95     7816.12    237.70 o 
  -7  21   8     7248.32     7528.01    228.37 o 
  -6  21   8     5438.16     5733.40    205.20 o 
  -5  21   8     6267.15     6417.19    182.35 o 
  -4  21   8      430.20      289.35    123.79 o 
  -3  21   8      346.97      263.66    115.15 o 
  -2  21   8      442.62      507.42    111.87 o 
  -1  21   8      140.64      317.31    109.62 o 
   0  21   8     1784.54     1891.43    125.58 o 
   1  21   8     3106.41     3360.42    168.08 o 
   2  21   8     1249.49     1572.61    139.64 o 
   3  21   8     1256.99     1568.03    153.62 o 
   4  21   8      120.57      111.56    148.19 o 
   5  21   8       90.79      189.35    159.52 o 
   6  21   8       56.70      160.86    157.71 o 
   7  21   8      163.29      252.79    171.88 o 
   8  21   8     2064.35     2146.24    199.57 o 
 -13  22   8     2481.40     2559.41    226.89 o 
 -12  22   8     5680.20     5892.91    228.70 o 
 -11  22   8      569.89      685.79    163.30 o 
 -10  22   8    16831.71    16014.67    327.53 o 
  -9  22   8     1885.10     1973.78    174.78 o 
  -8  22   8    19385.00    18531.31    340.59 o 
  -7  22   8      354.01      547.56    156.12 o 
  -6  22   8     5974.83     6090.50    200.02 o 
  -5  22   8     2332.27     2355.40    148.83 o 
  -4  22   8    10614.23    11224.28    231.70 o 
  -3  22   8    10340.96    10807.00    217.20 o 
  -2  22   8    16844.47    16933.81    254.27 o 
  -1  22   8      614.44      871.70    115.81 o 
   0  22   8      158.33      284.73    124.08 o 
   1  22   8      127.63      140.35    107.66 o 
   2  22   8    33228.48    33641.57    388.31 o 
   3  22   8    24030.71    23326.60    370.94 o 
   4  22   8      912.59      931.94    172.24 o 
   5  22   8        2.10      -57.73    154.17 o 
   6  22   8     4350.42     4712.70    232.69 o 
   7  22   8    11521.35    11414.31    317.68 o 
   8  22   8     9516.07     9688.28    303.31 o 
 -13  23   8      442.98      240.29    165.98 o 
 -12  23   8        9.49      338.61    160.71 o 
 -11  23   8     1331.09     1398.54    176.58 o 
 -10  23   8     1390.58     1283.78    170.50 o 
  -9  23   8      120.72       50.95    155.39 o 
  -8  23   8     2222.93     2248.73    183.57 o 
  -7  23   8      155.17      173.56    151.41 o 
  -6  23   8    10845.55    10316.46    264.84 o 
  -5  23   8     8990.78     8825.92    213.30 o 
  -4  23   8       16.41     -170.92    123.93 o 
  -3  23   8      886.19      460.92    140.69 o 
  -2  23   8     5848.22     5854.93    176.76 o 
  -1  23   8      189.98      171.27    111.01 o 
   0  23   8    13215.08    13242.18    288.23 o 
   1  23   8     8680.12     8703.28    187.47 o 
   2  23   8     2221.93     2496.85    163.33 o 
   3  23   8     3632.50     3879.33    191.99 o 
   4  23   8     1081.60     1116.35    182.76 o 
   5  23   8     2651.23     2579.55    200.32 o 
   6  23   8     6837.79     7222.70    266.19 o 
   7  23   8     1067.49      891.86    179.52 o 
 -13  24   8    11614.34    12172.44    350.38 o 
 -12  24   8        4.65     -205.62    155.86 o 
 -11  24   8    19954.08    19678.50    468.97 o 
 -10  24   8     2839.09     2774.72    208.13 o 
  -9  24   8     1697.37     1475.94    174.42 o 
  -8  24   8    19182.91    19259.28    348.52 o 
  -7  24   8      479.00      675.32    159.73 o 
  -6  24   8     4669.84     4654.25    204.36 o 
  -5  24   8      308.19      331.68    128.35 o 
  -4  24   8      697.55      830.51    132.27 o 
  -3  24   8       20.18      -79.16    121.86 o 
  -2  24   8      813.55      831.08    131.82 o 
  -1  24   8     1406.92     1534.70    122.07 o 
   0  24   8      235.32      382.58    110.31 o 
   1  24   8     1111.00     1223.27    132.77 o 
   2  24   8      399.63      460.76    152.77 o 
   3  24   8     3398.57     3109.06    207.18 o 
   4  24   8        0.14       87.82    157.81 o 
   5  24   8      227.94      152.12    192.44 o 
   6  24   8       84.84      565.78    176.99 o 
   7  24   8     6652.18     7252.54    266.42 o 
 -12  25   8     4515.50     4276.43    219.47 o 
 -11  25   8    20555.49    20555.70    375.76 o 
 -10  25   8     7510.50     7860.79    308.87 o 
  -9  25   8    22902.59    22402.86    376.50 o 
  -8  25   8     1546.13     1389.51    172.16 o 
  -7  25   8    13253.50    13081.24    297.23 o 
  -6  25   8    25521.79    24966.61    491.60 o 
  -5  25   8     2291.40     2261.11    166.07 o 
  -4  25   8     2765.74     2630.67    211.50 o 
  -3  25   8    28553.40    27803.53    348.01 o 
  -2  25   8     4831.64     4664.55    212.46 o 
  -1  25   8     2086.83     2112.80    127.66 o 
   0  25   8       18.42       45.57    109.32 o 
   1  25   8    18593.90    18886.38    292.09 o 
   2  25   8    21386.64    21231.41    379.04 o 
   3  25   8     3102.36     3036.02    206.00 o 
   4  25   8     5894.53     5722.15    241.95 o 
   5  25   8     1058.96     1348.22    190.37 o 
   6  25   8    12037.11    12600.32    337.16 o 
 -12  26   8      341.76      180.74    169.03 o 
 -11  26   8     5724.33     5547.07    249.52 o 
 -10  26   8     5413.21     5258.63    227.86 o 
  -9  26   8     2471.95     2829.42    192.34 o 
  -8  26   8      377.80      432.72    170.95 o 
  -7  26   8     2491.79     2262.00    178.99 o 
  -6  26   8     6695.99     6318.16    229.68 o 
  -5  26   8      367.16      171.41    159.88 o 
  -4  26   8     4257.36     4198.23    168.90 o 
  -3  26   8    33291.35    33199.25    381.88 o 
  -2  26   8    14997.07    14917.70    279.62 o 
  -1  26   8     3946.41     4144.14    191.57 o 
   0  26   8     4913.02     5243.61    156.49 o 
   1  26   8      355.55      303.51    146.75 o 
   2  26   8     8346.96     8912.52    266.51 o 
   3  26   8    16304.47    15655.19    425.27 o 
   4  26   8     2789.30     2667.57    205.36 o 
   5  26   8       86.74      240.85    175.35 o 
   6  26   8      418.81      602.16    180.76 o 
 -11  27   8     4333.67     4682.53    331.59 o 
 -10  27   8       48.12      -20.07    162.63 o 
  -9  27   8      170.58       46.52    158.26 o 
  -8  27   8    26055.62    25127.20    401.06 o 
  -7  27   8       32.88      -82.85    151.66 o 
  -6  27   8    18611.09    18759.17    344.30 o 
  -5  27   8     4112.12     4260.93    203.50 o 
  -4  27   8    18055.58    17768.00    285.68 o 
  -3  27   8    14452.42    14800.88    345.63 o 
  -2  27   8      139.28      190.69    137.96 o 
  -1  27   8    12492.79    12520.17    303.16 o 
   0  27   8    19369.32    19753.65    283.84 o 
   1  27   8     3663.85     3807.28    204.48 o 
   2  27   8        9.58      280.31    179.16 o 
   3  27   8     1929.82     1962.75    208.28 o 
   4  27   8     5022.50     5280.11    243.78 o 
   5  27   8     2478.25     2973.92    211.68 o 
 -11  28   8        4.20      -89.67    164.42 o 
 -10  28   8     1324.74     1249.96    181.87 o 
  -9  28   8       50.89     -119.98    161.95 o 
  -8  28   8     5948.27     5961.15    289.20 o 
  -7  28   8      520.15      555.12    162.80 o 
  -6  28   8     1086.18      977.24    171.44 o 
  -5  28   8    10185.71    10019.16    268.59 o 
  -4  28   8     8795.02     9250.22    232.95 o 
  -3  28   8     4483.85     4671.43    191.86 o 
  -2  28   8     8102.90     8059.64    221.11 o 
  -1  28   8    10007.02    10148.77    322.42 o 
   0  28   8      125.17      179.21    176.82 o 
   1  28   8        4.86      238.14    156.48 o 
   2  28   8      126.17      217.11    165.99 o 
   3  28   8      112.18      267.78    172.21 o 
   4  28   8    14085.80    15389.23    360.84 o 
   5  28   8    24837.85    25059.00    448.13 o 
 -10  29   8        9.56      221.66    168.55 o 
  -9  29   8     6989.49     6996.11    250.17 o 
  -8  29   8     1376.52     1318.31    263.46 o 
  -7  29   8     5195.63     5091.87    276.82 o 
  -6  29   8    21555.65    22063.03    377.17 o 
  -5  29   8     1632.44     1895.13    239.94 o 
  -4  29   8    12807.33    13241.88    311.91 o 
  -3  29   8       14.00      -10.17    130.21 o 
  -2  29   8      151.82      172.35    159.95 o 
  -1  29   8       86.70      267.66    133.00 o 
   0  29   8      280.03      587.66    198.73 o 
   1  29   8     4173.81     4190.49    263.73 o 
   2  29   8     1028.69     1477.71    187.96 o 
   3  29   8     1124.79     1099.02    188.48 o 
   4  29   8    16820.47    17712.68    380.35 o 
  -9  30   8      677.55      909.99    202.65 o 
  -8  30   8     4447.59     4434.51    220.64 o 
  -7  30   8     8900.06     8824.72    269.69 o 
  -6  30   8      277.20      193.94    164.26 o 
  -5  30   8    14408.80    13905.86    306.40 o 
  -4  30   8      189.08      460.11    163.31 o 
  -3  30   8      640.60      453.44    137.06 o 
  -2  30   8      947.88      905.54    150.93 o 
  -1  30   8       23.19      306.87    143.02 o 
   0  30   8     1896.37     2624.11    228.70 o 
   1  30   8      243.64      274.92    253.04 o 
   2  30   8      191.49      124.16    201.42 o 
   3  30   8      675.90      659.86    293.13 o 
  -8  31   8    10699.92    10719.34    288.04 o 
  -7  31   8      888.10      781.87    178.08 o 
  -6  31   8     2518.91     2524.19    198.07 o 
  -5  31   8     1606.49     1898.94    277.32 o 
  -4  31   8     2321.43     2431.49    190.58 o 
  -3  31   8       87.13      315.35    154.98 o 
  -2  31   8        0.59      -20.44    143.57 o 
  -1  31   8     8423.90     9172.21    422.89 o 
   0  31   8     4105.59     4024.28    264.67 o 
   1  31   8      617.89      961.33    253.45 o 
   2  31   8       79.57       85.46    187.46 o 
  -7  32   8       73.60      132.33    169.67 o 
  -6  32   8        0.61      333.83    170.59 o 
  -5  32   8    21092.84    21069.76    456.36 o 
  -4  32   8     2374.03     2554.05    194.06 o 
  -3  32   8     5372.40     5530.41    231.41 o 
  -2  32   8     9562.39     9549.04    273.87 o 
  -1  32   8      783.60     1131.40    212.40 o 
   0  32   8      388.02      343.26    216.29 o 
   1  32   8     4006.11     4714.38    320.55 o 
  -6  33   8    28790.53    29598.92    436.41 o 
  -5  33   8     1226.88     1684.53    187.84 o 
  -4  33   8     5756.48     6149.32    297.67 o 
  -3  33   8    10065.77    10950.71    278.64 o 
  -2  33   8     6409.21     7424.74    287.77 o 
  -1  33   8      455.05      335.49    229.95 o 
   0  33   8        2.55      129.31    211.43 o 
 -17   0   9     1643.68     1560.32    892.49 o 
 -15   0   9     1672.98     1281.06    249.97 o 
 -13   0   9    18806.61    18613.88    389.63 o 
 -11   0   9     6116.56     6347.86    216.37 o 
  -9   0   9     4784.18     4437.68    197.93 o 
  -7   0   9    52838.83    52830.63    671.58 o 
  -5   0   9       24.45       -2.81    152.73 o 
  -3   0   9    64351.77    61602.07    727.48 o 
  -1   0   9     1500.14     1712.88    200.33 o 
   1   0   9    13478.01    13218.99    302.34 o 
   3   0   9    18713.51    17763.47    517.31 o 
   5   0   9   130703.88   130812.18   1572.41 o 
   7   0   9     6742.30     7005.95    289.84 o 
   9   0   9      203.79      117.38    222.06 o 
 -17   1   9      128.90     -450.64    225.32 o 
 -16   1   9    10638.17    11181.84    325.78 o 
 -15   1   9       26.52     -320.01    160.01 o 
 -14   1   9       83.43      -36.99    121.49 o 
 -13   1   9    11933.71    11954.70    203.94 o 
 -12   1   9     1528.52     1587.62    115.97 o 
 -11   1   9     4767.26     4865.45    141.59 o 
 -10   1   9     3965.90     4238.84    137.41 o 
  -9   1   9    14048.86    13536.15    216.53 o 
  -8   1   9      831.83      731.86    109.31 o 
  -7   1   9    35909.53    35179.82    344.28 o 
  -6   1   9   116751.96   115661.57    867.63 o 
  -5   1   9      530.32      578.53    113.07 o 
  -4   1   9     5026.09     5743.96    155.96 o 
  -3   1   9     5616.18     5883.01    164.63 o 
  -2   1   9    21900.94    22459.56    319.10 o 
  -1   1   9     4156.14     4307.71    168.78 o 
   0   1   9     1166.01     1115.67    110.09 o 
   1   1   9     2572.27     2722.74    127.64 o 
   2   1   9     7710.32     7657.90    248.09 o 
   3   1   9     3835.11     4169.39    165.92 o 
   4   1   9     5240.84     5356.15    165.63 o 
   5   1   9    31192.71    30521.90    368.82 o 
   6   1   9    18259.74    17566.84    286.06 o 
   7   1   9     7465.97     7671.55    209.63 o 
   8   1   9     1551.57     1814.42    152.14 o 
   9   1   9     9810.41     9486.87    262.06 o 
  10   1   9      545.75      473.11    210.99 o 
 -17   2   9     1300.36     1366.37    260.24 o 
 -16   2   9      273.40      109.45    183.77 o 
 -15   2   9     8524.42     8186.98    274.10 o 
 -14   2   9     2552.36     2746.78    203.92 o 
 -13   2   9     4369.14     4485.43    153.64 o 
 -12   2   9    51026.61    51683.27    432.05 o 
 -11   2   9     2181.47     2058.38    116.49 o 
 -10   2   9    24175.06    23970.33    272.07 o 
  -9   2   9    15771.65    15624.62    225.66 o 
  -8   2   9      183.57      255.18    104.25 o 
  -7   2   9      416.12      396.45    109.75 o 
  -6   2   9        0.10       -7.31    111.07 o 
  -5   2   9    21328.74    20867.87    272.69 o 
  -4   2   9    49185.49    48487.66    439.44 o 
  -3   2   9   218640.53   217873.36   1576.75 o 
  -2   2   9     1283.11     1672.87    139.55 o 
  -1   2   9      201.79      248.28    111.18 o 
   0   2   9    66704.62    64197.25    679.98 o 
   1   2   9     7662.75     7602.12    188.05 o 
   2   2   9      861.91      946.26    118.97 o 
   3   2   9     9889.31    10048.12    213.56 o 
   4   2   9     2535.43     2566.08    139.92 o 
   5   2   9      307.16      248.26    133.18 o 
   6   2   9      225.81      103.65    135.67 o 
   7   2   9    28153.27    27685.04    405.07 o 
   8   2   9    13562.53    13361.18    293.09 o 
   9   2   9       89.31      152.04    157.14 o 
  10   2   9     1043.61     1132.14    231.44 o 
 -17   3   9     7628.43     8015.06    316.57 o 
 -16   3   9    17689.69    17861.11    391.73 o 
 -15   3   9      650.48      776.95    143.23 o 
 -14   3   9    21855.11    22762.48    329.76 o 
 -13   3   9    35072.85    35719.15    366.73 o 
 -12   3   9     9819.23     9583.97    185.47 o 
 -11   3   9    16492.74    16807.97    231.02 o 
 -10   3   9    14348.87    14364.00    221.36 o 
  -9   3   9     4569.46     4865.53    145.41 o 
  -8   3   9     8526.21     9004.57    177.78 o 
  -7   3   9    30815.94    30351.38    316.58 o 
  -6   3   9    13323.62    13883.55    317.27 o 
  -5   3   9    99019.59    98892.47    760.87 o 
  -4   3   9     3129.53     3304.32    133.28 o 
  -3   3   9    93797.11    93432.41    781.61 o 
  -2   3   9    21351.43    21173.47    286.17 o 
  -1   3   9       76.85      -51.64    109.30 o 
   0   3   9    42003.89    40885.78    494.54 o 
   1   3   9    33156.96    33084.03    483.40 o 
   2   3   9    15929.37    15812.32    245.65 o 
   3   3   9      263.66      451.31    128.22 o 
   4   3   9     2376.00     2404.52    137.91 o 
   5   3   9     9332.34     9245.77    221.00 o 
   6   3   9     9123.70     9019.26    218.73 o 
   7   3   9    23837.05    23011.59    323.38 o 
   8   3   9     5244.29     5406.77    186.86 o 
   9   3   9    18442.36    19510.92    372.92 o 
  10   3   9        3.06      149.59    157.20 o 
 -17   4   9    11943.20    12833.44    415.30 o 
 -16   4   9     3579.09     4139.15    239.94 o 
 -15   4   9      463.57      237.46    140.81 o 
 -14   4   9    71799.91    73322.23    716.40 o 
 -13   4   9     1029.78      966.98    139.15 o 
 -12   4   9     2170.50     2079.75    129.14 o 
 -11   4   9    15339.58    15310.76    223.27 o 
 -10   4   9    81137.26    79611.27    587.08 o 
  -9   4   9      815.60      842.28    113.65 o 
  -8   4   9     1349.98     1456.71    115.04 o 
  -7   4   9    27482.67    27828.50    303.19 o 
  -6   4   9    24470.57    23741.04    294.02 o 
  -5   4   9   159502.83   161845.80   1156.97 o 
  -4   4   9      459.17      434.24    104.75 o 
  -3   4   9     1215.57     1045.35    129.47 o 
  -2   4   9   206337.08   202658.89   1479.95 o 
  -1   4   9    15455.50    15850.31    257.76 o 
   0   4   9      817.84      993.35    124.99 o 
   1   4   9    40646.55    39439.60    423.69 o 
   2   4   9      819.80      871.50    116.89 o 
   3   4   9     7623.89     7923.34    189.31 o 
   4   4   9     8966.56     8849.35    201.51 o 
   5   4   9     7615.92     7252.95    196.90 o 
   6   4   9     2455.71     2543.40    148.62 o 
   7   4   9     1718.29     1752.68    142.08 o 
   8   4   9     4430.74     4382.62    199.23 o 
   9   4   9     3723.88     3744.47    207.69 o 
  10   4   9     1855.14     1740.20    236.71 o 
 -17   5   9    13681.44    13569.58    370.23 o 
 -16   5   9     5118.65     4866.59    303.25 o 
 -15   5   9       17.19     -279.56    173.68 o 
 -14   5   9      147.84      296.07    159.33 o 
 -13   5   9      529.50      715.32    151.25 o 
 -12   5   9      476.89      408.37    121.16 o 
 -11   5   9    65755.79    65475.74    507.86 o 
 -10   5   9      302.49      366.56    107.32 o 
  -9   5   9     9341.43     9540.38    189.48 o 
  -8   5   9      369.63      228.86    105.77 o 
  -7   5   9    14854.59    14982.25    229.71 o 
  -6   5   9    19822.81    20310.11    315.61 o 
  -5   5   9     4552.59     5032.36    152.65 o 
  -4   5   9    83385.58    83002.67    657.63 o 
  -3   5   9    17918.65    17605.18    277.64 o 
  -2   5   9     4071.81     4322.36    157.83 o 
  -1   5   9    39766.79    40182.70    418.75 o 
   0   5   9    79527.04    77352.61    665.73 o 
   1   5   9    25804.72    25387.96    327.36 o 
   2   5   9     3817.75     3939.30    168.06 o 
   3   5   9      149.05      306.87    118.86 o 
   4   5   9     5150.91     5082.11    161.08 o 
   5   5   9    39915.61    38670.15    422.24 o 
   6   5   9     1530.55     1522.75    136.57 o 
   7   5   9     1798.52     1862.29    145.82 o 
   8   5   9     3769.88     3708.05    216.19 o 
   9   5   9     1872.88     1690.42    185.12 o 
  10   5   9     2008.24     1960.81    223.94 o 
 -17   6   9     2758.42     3150.11    240.06 o 
 -16   6   9     2707.27     2729.49    253.39 o 
 -15   6   9     4191.97     4001.09    187.71 o 
 -14   6   9      772.02     1086.91    150.99 o 
 -13   6   9    11303.18    11254.08    266.25 o 
 -12   6   9     2647.76     2569.26    143.74 o 
 -11   6   9     1692.20     1767.35    121.58 o 
 -10   6   9    16484.62    16875.07    233.29 o 
  -9   6   9    31489.82    31221.92    311.55 o 
  -8   6   9    72941.47    72129.64    540.98 o 
  -7   6   9    19790.36    19626.93    240.23 o 
  -6   6   9     3401.74     3567.45    146.08 o 
  -5   6   9    67990.12    67543.66    564.94 o 
  -4   6   9     3495.79     3954.51    140.78 o 
  -3   6   9        5.46      169.60    121.06 o 
  -2   6   9    30856.92    30777.86    359.91 o 
  -1   6   9     4652.44     4959.03    167.28 o 
   0   6   9    13591.29    13728.14    251.93 o 
   1   6   9      268.22      357.50    123.37 o 
   2   6   9    10074.22     9780.20    211.37 o 
   3   6   9    82852.00    81398.91    841.06 o 
   4   6   9     4674.74     4785.58    202.52 o 
   5   6   9      168.34      400.71    122.78 o 
   6   6   9    12574.30    12476.49    248.59 o 
   7   6   9     9157.89     9152.40    243.23 o 
   8   6   9     8212.09     8325.88    272.42 o 
   9   6   9      259.32      187.77    167.33 o 
  10   6   9     4894.58     4962.42    228.96 o 
 -17   7   9     9103.86     9964.77    420.51 o 
 -16   7   9     1491.54     1655.00    167.94 o 
 -15   7   9     1036.26     1106.85    157.94 o 
 -14   7   9     3660.99     3520.57    205.31 o 
 -13   7   9     9184.62     9073.10    244.30 o 
 -12   7   9      199.77       40.25    132.65 o 
 -11   7   9      501.62      232.11    116.75 o 
 -10   7   9    11933.87    11567.98    214.36 o 
  -9   7   9    70135.19    69326.88    645.39 o 
  -8   7   9     5741.41     5870.26    148.77 o 
  -7   7   9       10.12       72.96     98.88 o 
  -6   7   9    16300.58    16182.87    240.66 o 
  -5   7   9    18021.46    17857.45    265.27 o 
  -4   7   9    35336.51    35420.79    364.64 o 
  -3   7   9    12328.53    12344.44    210.69 o 
  -2   7   9     2148.59     2348.58    146.06 o 
  -1   7   9      589.04      651.52    130.40 o 
   0   7   9      363.60      667.47    129.08 o 
   1   7   9     8387.50     8258.78    224.67 o 
   2   7   9    24989.20    24927.31    310.74 o 
   3   7   9    41684.45    40548.87    386.38 o 
   4   7   9     1525.37     1455.91    121.16 o 
   5   7   9    32513.39    32017.62    352.27 o 
   6   7   9     4556.82     4819.58    172.06 o 
   7   7   9       64.55      214.20    135.31 o 
   8   7   9    32914.90    33456.14    493.59 o 
   9   7   9      271.31      415.54    169.52 o 
  10   7   9       19.05      -10.88    243.91 o 
 -17   8   9     9310.87     9733.60    285.20 o 
 -16   8   9     1940.21     2180.77    176.64 o 
 -15   8   9      138.73     -122.64    142.39 o 
 -14   8   9     2120.28     2075.18    169.22 o 
 -13   8   9      195.21      393.40    143.27 o 
 -12   8   9        2.87       22.06    133.47 o 
 -11   8   9     2290.06     2073.71    137.10 o 
 -10   8   9    26042.59    26132.77    303.79 o 
  -9   8   9      351.79      526.58    128.46 o 
  -8   8   9     6506.48     7088.48    166.00 o 
  -7   8   9    15997.46    16076.88    236.03 o 
  -6   8   9    18647.78    19013.71    257.30 o 
  -5   8   9    30191.45    29419.39    315.88 o 
  -4   8   9      698.11      865.49    118.41 o 
  -3   8   9      592.65      560.53    123.78 o 
  -2   8   9     5332.57     5267.75    227.31 o 
  -1   8   9    29160.68    28927.97    351.63 o 
   0   8   9     1129.52     1228.90    137.73 o 
   1   8   9    53788.14    53125.75    483.91 o 
   2   8   9    95143.59    93551.12    699.78 o 
   3   8   9     1798.59     1975.85    126.18 o 
   4   8   9     3926.21     4118.98    162.91 o 
   5   8   9       13.81     -154.34    104.69 o 
   6   8   9      247.33      418.74    157.53 o 
   7   8   9     4787.42     4904.67    209.44 o 
   8   8   9     6351.78     6881.21    413.09 o 
   9   8   9     4845.78     4854.98    244.20 o 
  10   8   9    30313.70    31145.94    483.61 o 
 -16   9   9      729.97      721.65    157.34 o 
 -15   9   9     1148.53     1172.67    161.61 o 
 -14   9   9     3297.26     3243.91    189.06 o 
 -13   9   9     1890.78     1920.67    162.81 o 
 -12   9   9    21576.04    21754.41    346.67 o 
 -11   9   9     1195.42     1237.10    132.20 o 
 -10   9   9       64.23      -91.15    112.06 o 
  -9   9   9    27639.02    27424.64    307.54 o 
  -8   9   9     1640.60     1568.24    124.33 o 
  -7   9   9       67.89       69.81    106.31 o 
  -6   9   9      537.24      445.87    151.23 o 
  -5   9   9    21312.04    21605.47    272.34 o 
  -4   9   9    34674.67    35033.87    347.88 o 
  -3   9   9      229.45       57.63    107.76 o 
  -2   9   9      139.33      146.37    101.59 o 
  -1   9   9    24575.94    23709.73    323.60 o 
   0   9   9    93913.65    92525.38    728.65 o 
   1   9   9     2480.73     2608.42    131.89 o 
   2   9   9        8.61       51.35    111.28 o 
   3   9   9     4438.72     4419.49    147.24 o 
   4   9   9      671.56      572.25    116.39 o 
   5   9   9      119.82      -27.47    106.34 o 
   6   9   9     1982.44     2196.11    155.11 o 
   7   9   9     3828.22     3980.61    181.81 o 
   8   9   9    20749.16    21016.93    369.41 o 
   9   9   9     1747.61     1739.22    197.67 o 
  10   9   9     3341.55     3199.98    210.23 o 
 -16  10   9    15505.91    15480.19    319.74 o 
 -15  10   9     9067.70     9059.90    256.45 o 
 -14  10   9      409.50      320.14    146.96 o 
 -13  10   9        5.41      176.41    139.66 o 
 -12  10   9    23608.76    23333.65    371.61 o 
 -11  10   9    54776.39    53492.45    573.96 o 
 -10  10   9      624.69      339.43    127.02 o 
  -9  10   9     1173.56     1228.26    120.39 o 
  -8  10   9    85788.64    86168.06    682.30 o 
  -7  10   9     2047.83     2328.20    130.08 o 
  -6  10   9     6599.75     6718.38    182.74 o 
  -5  10   9     1217.87     1209.70    137.10 o 
  -4  10   9    13089.89    13302.28    238.08 o 
  -3  10   9      455.09      471.74    111.34 o 
  -2  10   9      495.78      550.66    109.81 o 
  -1  10   9    57986.27    57629.57    500.44 o 
   0  10   9    99091.64    97905.70    724.04 o 
   1  10   9    25807.93    25510.64    296.55 o 
   2  10   9        1.78      155.56    111.50 o 
   3  10   9    41357.85    40032.52    412.47 o 
   4  10   9      513.12      503.29    115.28 o 
   5  10   9     3300.21     3283.85    145.06 o 
   6  10   9     9890.36    10071.80    233.20 o 
   7  10   9      666.12      604.75    140.69 o 
   8  10   9      520.56      627.77    154.01 o 
   9  10   9      645.48      787.76    174.89 o 
  10  10   9      760.09      680.67    186.99 o 
 -16  11   9      132.54      125.66    153.94 o 
 -15  11   9     1329.56     1310.53    171.68 o 
 -14  11   9     6392.10     6509.47    218.60 o 
 -13  11   9     1948.12     2089.01    165.14 o 
 -12  11   9      390.71      595.36    145.36 o 
 -11  11   9     3054.41     3160.20    175.36 o 
 -10  11   9     2379.74     2511.98    149.50 o 
  -9  11   9     4374.87     4576.77    144.12 o 
  -8  11   9     9722.17     9706.19    238.74 o 
  -7  11   9    26931.37    27397.88    308.94 o 
  -6  11   9     1567.24     1711.73    129.56 o 
  -5  11   9    14639.95    14423.61    235.08 o 
  -4  11   9    20721.68    21246.85    274.70 o 
  -3  11   9    16012.49    15818.24    243.46 o 
  -2  11   9     3950.01     4115.50    144.29 o 
  -1  11   9     4216.74     4417.61    182.11 o 
   0  11   9    24777.64    24773.45    293.55 o 
   1  11   9    21142.66    21106.19    277.84 o 
   2  11   9    73576.62    72122.84    587.32 o 
   3  11   9      224.97      527.58    114.98 o 
   4  11   9     6659.33     6700.14    172.47 o 
   5  11   9     1261.45     1473.68    143.46 o 
   6  11   9      635.63      774.23    140.57 o 
   7  11   9     1088.63     1077.82    146.06 o 
   8  11   9     1620.94     1686.35    181.92 o 
   9  11   9      657.44      661.68    154.85 o 
  10  11   9    16439.59    17018.06    447.15 o 
 -16  12   9     5068.84     5328.74    303.23 o 
 -15  12   9    11546.60    11299.67    281.46 o 
 -14  12   9     6041.49     6100.85    221.14 o 
 -13  12   9     3324.33     3162.26    226.39 o 
 -12  12   9     3224.34     3137.20    179.60 o 
 -11  12   9    19106.68    18653.52    403.24 o 
 -10  12   9     3551.67     3555.28    178.42 o 
  -9  12   9    52058.06    51237.46    551.46 o 
  -8  12   9    58361.99    57190.73    486.60 o 
  -7  12   9    50279.80    50882.81    450.05 o 
  -6  12   9        2.42       -0.46    109.43 o 
  -5  12   9    33419.36    33245.09    369.63 o 
  -4  12   9      696.69      882.49    124.09 o 
  -3  12   9     2287.64     2339.00    135.52 o 
  -2  12   9    30880.91    30783.65    329.92 o 
  -1  12   9    12067.09    11804.54    244.95 o 
   0  12   9     8728.69     8899.04    195.06 o 
   1  12   9      819.20     1134.53    126.12 o 
   2  12   9     6685.07     6614.53    169.65 o 
   3  12   9    16111.51    16024.50    252.25 o 
   4  12   9     6998.87     7194.68    181.04 o 
   5  12   9      838.95      873.13    137.05 o 
   6  12   9     1524.83     1730.79    154.94 o 
   7  12   9     1387.60     1370.07    150.63 o 
   8  12   9       35.30      110.65    135.38 o 
   9  12   9     1245.27     1306.43    192.24 o 
 -16  13   9     6413.09     6449.44    233.56 o 
 -15  13   9     5392.01     5508.81    219.71 o 
 -14  13   9     2797.37     2825.87    196.74 o 
 -13  13   9      854.91      760.91    154.94 o 
 -12  13   9      413.11      629.33    149.72 o 
 -11  13   9    10350.59    10359.66    260.95 o 
 -10  13   9     1422.10     1331.54    154.85 o 
  -9  13   9    13827.79    13341.43    262.92 o 
  -8  13   9      578.99      454.06    111.28 o 
  -7  13   9   124653.37   122397.13    913.45 o 
  -6  13   9      876.21      922.25    120.52 o 
  -5  13   9    55835.39    55300.42    510.01 o 
  -4  13   9     1418.43     1507.21    130.74 o 
  -3  13   9      396.98      416.32    121.15 o 
  -2  13   9     9937.82     9877.23    206.34 o 
  -1  13   9       64.56      111.50    117.84 o 
   0  13   9    32498.48    32683.52    344.85 o 
   1  13   9    22942.37    22559.77    334.67 o 
   2  13   9    24962.55    24676.91    324.16 o 
   3  13   9    41434.79    41764.77    431.09 o 
   4  13   9     4893.52     5326.04    167.78 o 
   5  13   9     7331.47     7361.32    227.27 o 
   6  13   9     4304.69     4791.82    200.51 o 
   7  13   9    17713.80    18026.59    343.32 o 
   8  13   9      700.25      905.01    161.64 o 
   9  13   9     1476.87     1938.69    300.12 o 
 -16  14   9       70.28      -27.01    157.39 o 
 -15  14   9    19504.45    20004.30    357.27 o 
 -14  14   9      429.13      435.51    164.66 o 
 -13  14   9     1772.92     1614.09    164.51 o 
 -12  14   9    75908.12    73263.46    809.18 o 
 -11  14   9    20851.66    20384.58    343.21 o 
 -10  14   9     3875.70     4101.47    236.43 o 
  -9  14   9     4801.82     4499.61    173.59 o 
  -8  14   9    13564.54    13178.66    236.78 o 
  -7  14   9    28401.10    27982.60    313.55 o 
  -6  14   9     3441.54     3653.15    146.55 o 
  -5  14   9     2573.59     2629.93    133.20 o 
  -4  14   9    24432.47    23810.38    293.76 o 
  -3  14   9     1478.34     1164.26    131.18 o 
  -2  14   9       13.11     -126.66    118.58 o 
  -1  14   9    37818.16    36518.95    411.47 o 
   0  14   9    85578.29    85513.16    661.10 o 
   1  14   9     5888.63     6035.74    165.85 o 
   2  14   9     9694.83     9666.87    210.74 o 
   3  14   9     6940.18     7184.56    209.61 o 
   4  14   9     1354.37     1200.42    138.68 o 
   5  14   9     4211.28     4329.55    216.84 o 
   6  14   9     1925.30     1609.48    154.07 o 
   7  14   9      973.07     1000.18    151.88 o 
   8  14   9     5777.95     6570.16    262.71 o 
   9  14   9      398.89      282.64    165.16 o 
 -15  15   9      364.30      230.52    157.57 o 
 -14  15   9    17471.36    17502.10    335.25 o 
 -13  15   9      510.94      523.94    154.83 o 
 -12  15   9     5189.44     4864.14    204.29 o 
 -11  15   9      407.02      346.92    151.93 o 
 -10  15   9     3546.54     3367.18    191.67 o 
  -9  15   9     1039.73      964.90    150.77 o 
  -8  15   9     8564.20     8572.47    218.45 o 
  -7  15   9     1072.96     1150.79    139.22 o 
  -6  15   9    31136.32    30830.27    338.00 o 
  -5  15   9    23548.04    22796.01    299.53 o 
  -4  15   9     1202.67     1359.14    120.11 o 
  -3  15   9     4057.31     4236.78    156.54 o 
  -2  15   9     6204.20     6549.03    172.39 o 
  -1  15   9    15618.20    15314.31    247.03 o 
   0  15   9        3.09     -119.70    113.34 o 
   1  15   9     2004.11     2186.23    129.48 o 
   2  15   9     8371.02     8334.65    215.60 o 
   3  15   9      260.58      573.43    115.57 o 
   4  15   9       14.07     -145.30    124.32 o 
   5  15   9     1449.67     1822.51    160.25 o 
   6  15   9     8919.90     8795.11    245.26 o 
   7  15   9     1313.93     1324.60    153.02 o 
   8  15   9       28.66      362.43    174.17 o 
   9  15   9      520.82      666.45    249.39 o 
 -15  16   9      424.35      540.94    164.77 o 
 -14  16   9      188.07      272.25    157.75 o 
 -13  16   9      170.40       -4.52    147.62 o 
 -12  16   9     1380.47     1238.61    165.23 o 
 -11  16   9     2717.87     2858.78    181.57 o 
 -10  16   9     6260.28     6498.39    220.05 o 
  -9  16   9    36044.01    35095.10    450.02 o 
  -8  16   9      908.66      955.56    140.27 o 
  -7  16   9      664.43      658.11    122.14 o 
  -6  16   9     3803.64     3726.51    142.14 o 
  -5  16   9     5705.63     5898.73    165.83 o 
  -4  16   9    12274.37    12584.02    259.64 o 
  -3  16   9     8002.56     7723.02    187.16 o 
  -2  16   9    12100.56    11646.94    256.94 o 
  -1  16   9      143.08       78.19    115.02 o 
   0  16   9    12463.34    12366.73    227.57 o 
   1  16   9    27929.45    27755.14    331.09 o 
   2  16   9    17588.98    17541.47    265.27 o 
   3  16   9    28003.42    27538.59    329.39 o 
   4  16   9     1332.58     1273.33    152.04 o 
   5  16   9    11675.55    11813.53    282.95 o 
   6  16   9     2165.82     2316.94    163.25 o 
   7  16   9     5703.15     5962.75    241.16 o 
   8  16   9     5477.93     5714.16    242.68 o 
   9  16   9      267.38      243.41    177.72 o 
 -15  17   9     5507.25     5764.27    255.53 o 
 -14  17   9      533.47      628.24    180.24 o 
 -13  17   9     1133.99     1199.11    168.63 o 
 -12  17   9      104.06     -327.02    172.46 o 
 -11  17   9        7.61       76.63    150.26 o 
 -10  17   9     2398.09     2251.69    244.39 o 
  -9  17   9    12426.09    12212.08    286.85 o 
  -8  17   9     3197.75     2994.84    162.95 o 
  -7  17   9       14.01       54.83    114.60 o 
  -6  17   9     4573.04     4337.71    190.54 o 
  -5  17   9     3992.52     4078.94    148.18 o 
  -4  17   9     6999.42     6880.88    166.78 o 
  -3  17   9     7888.23     7702.78    185.48 o 
  -2  17   9    28428.03    27500.54    317.77 o 
  -1  17   9      913.12      723.07    121.05 o 
   0  17   9    10348.15    10820.54    227.03 o 
   1  17   9    20101.03    19578.14    277.97 o 
   2  17   9     4288.48     4479.89    159.82 o 
   3  17   9    67824.91    67280.47    626.76 o 
   4  17   9     3885.20     3883.37    204.81 o 
   5  17   9     9764.93    10048.20    250.83 o 
   6  17   9    14809.24    14930.68    290.57 o 
   7  17   9    12241.70    12639.68    328.89 o 
   8  17   9     5337.44     5231.86    240.46 o 
 -15  18   9     5316.27     4839.36    221.87 o 
 -14  18   9    16156.43    16331.63    334.61 o 
 -13  18   9     4084.26     3933.15    215.53 o 
 -12  18   9     5433.64     5287.21    213.64 o 
 -11  18   9     7303.92     6857.74    226.22 o 
 -10  18   9     7654.20     7580.79    233.24 o 
  -9  18   9     1274.60     1484.91    165.90 o 
  -8  18   9    20147.13    19264.64    339.31 o 
  -7  18   9     8324.73     8394.54    217.65 o 
  -6  18   9    16970.88    16903.28    265.94 o 
  -5  18   9     7760.03     7993.61    182.90 o 
  -4  18   9     7542.31     7395.30    198.22 o 
  -3  18   9     2083.65     2206.31    123.63 o 
  -2  18   9     2096.65     2180.45    134.05 o 
  -1  18   9      284.68      340.90    115.89 o 
   0  18   9     4656.25     4879.75    157.23 o 
   1  18   9        0.63       85.72    111.21 o 
   2  18   9      822.18      937.24    124.88 o 
   3  18   9       68.39      162.57    127.96 o 
   4  18   9      491.33      843.55    145.28 o 
   5  18   9     8712.47     8990.42    253.50 o 
   6  18   9     4112.47     4540.86    224.19 o 
   7  18   9     9034.14     8709.69    287.12 o 
   8  18   9     3737.99     3782.34    323.09 o 
 -14  19   9     1826.44     1952.06    186.36 o 
 -13  19   9     5984.21     6226.04    230.70 o 
 -12  19   9      142.11     -115.12    150.54 o 
 -11  19   9       85.52      -11.99    153.60 o 
 -10  19   9       19.74        5.11    151.00 o 
  -9  19   9    17849.69    17496.33    336.06 o 
  -8  19   9     2954.07     2975.29    184.88 o 
  -7  19   9     9326.84     9445.13    234.69 o 
  -6  19   9    40955.46    38976.18    463.96 o 
  -5  19   9    55920.22    54517.95    509.86 o 
  -4  19   9     6766.60     6865.81    191.27 o 
  -3  19   9    25995.01    25406.18    285.14 o 
  -2  19   9     4774.37     4858.18    156.37 o 
  -1  19   9    28706.83    29638.78    331.77 o 
   0  19   9     1130.99     1295.09    130.96 o 
   1  19   9    11080.27    10860.77    222.69 o 
   2  19   9     6988.49     7061.31    180.47 o 
   3  19   9     7843.48     7919.80    222.60 o 
   4  19   9     2765.89     2965.27    174.34 o 
   5  19   9    41624.14    41231.92    567.78 o 
   6  19   9    11668.98    11793.55    317.81 o 
   7  19   9     2918.25     3435.79    210.81 o 
   8  19   9     1169.59     1217.41    189.79 o 
 -14  20   9    27027.74    27022.66    422.52 o 
 -13  20   9    13976.97    13411.72    508.50 o 
 -12  20   9       39.40     -237.45    149.74 o 
 -11  20   9     8838.60     8343.36    254.59 o 
 -10  20   9    52501.55    51116.71    586.43 o 
  -9  20   9      196.44      206.36    163.57 o 
  -8  20   9     9531.83     9189.95    258.94 o 
  -7  20   9      660.91      773.74    142.07 o 
  -6  20   9     7131.89     7183.15    211.13 o 
  -5  20   9    39782.68    39079.29    413.25 o 
  -4  20   9     9012.94     9001.97    237.71 o 
  -3  20   9    11739.99    11887.52    206.60 o 
  -2  20   9    54896.27    54301.40    480.59 o 
  -1  20   9     1238.86     1204.92    133.97 o 
   0  20   9     8016.19     8034.80    193.73 o 
   1  20   9      333.14      342.94    124.32 o 
   2  20   9     1224.91     1690.23    145.51 o 
   3  20   9      845.01     1011.73    149.84 o 
   4  20   9     3913.61     4222.18    184.23 o 
   5  20   9     3748.53     3690.18    212.44 o 
   6  20   9     6562.03     7031.94    260.01 o 
   7  20   9      865.58     1186.77    183.58 o 
 -14  21   9    11206.08    11077.96    295.84 o 
 -13  21   9       31.48     -200.94    159.00 o 
 -12  21   9     3893.34     3840.13    204.67 o 
 -11  21   9      955.29      883.65    167.50 o 
 -10  21   9        0.06     -146.63    152.68 o 
  -9  21   9      732.54      731.39    160.74 o 
  -8  21   9       56.98      187.41    153.87 o 
  -7  21   9     1864.00     1623.29    167.80 o 
  -6  21   9      767.92      629.31    127.31 o 
  -5  21   9     1232.46     1330.73    135.99 o 
  -4  21   9     6447.76     6732.64    188.54 o 
  -3  21   9     9289.16     9056.12    224.69 o 
  -2  21   9      231.16      424.73    121.98 o 
  -1  21   9     1344.72     1150.84    134.51 o 
   0  21   9     8278.55     8520.61    198.82 o 
   1  21   9     3033.25     3183.68    151.54 o 
   2  21   9     4589.11     4620.55    197.99 o 
   3  21   9     1960.25     2028.86    165.79 o 
   4  21   9     1776.22     2012.37    179.68 o 
   5  21   9      931.78     1037.49    209.07 o 
   6  21   9     2052.37     2235.36    198.00 o 
   7  21   9     3301.43     3537.41    219.52 o 
 -13  22   9     1511.48     1544.24    186.91 o 
 -12  22   9        0.45       44.13    157.06 o 
 -11  22   9     4197.08     4069.24    210.73 o 
 -10  22   9    13039.63    12766.61    302.95 o 
  -9  22   9    20493.53    19852.92    353.44 o 
  -8  22   9    18084.73    17466.66    334.71 o 
  -7  22   9     5229.17     4902.36    207.68 o 
  -6  22   9     5617.92     5531.95    236.58 o 
  -5  22   9       29.99      -99.84    123.46 o 
  -4  22   9     1862.57     1727.46    142.81 o 
  -3  22   9     6580.10     7197.80    231.63 o 
  -2  22   9    49031.09    47359.30    441.84 o 
  -1  22   9       22.05       72.89    112.87 o 
   0  22   9      383.50      492.48    120.38 o 
   1  22   9    11782.67    11860.42    232.04 o 
   2  22   9     4337.61     4144.15    186.87 o 
   3  22   9    26899.48    27096.32    385.20 o 
   4  22   9     1014.01     1167.42    175.36 o 
   5  22   9     1052.94     1491.32    190.19 o 
   6  22   9      835.57      520.49    189.25 o 
   7  22   9     9597.91     9878.09    298.74 o 
 -13  23   9     7371.69     7110.33    298.39 o 
 -12  23   9     3141.34     3598.45    242.45 o 
 -11  23   9      365.49      483.84    160.96 o 
 -10  23   9    11389.60    10830.53    278.38 o 
  -9  23   9    25124.01    24290.89    385.30 o 
  -8  23   9       63.60       -1.88    150.23 o 
  -7  23   9     5093.28     5279.14    309.08 o 
  -6  23   9    26806.62    26143.82    364.23 o 
  -5  23   9      989.75     1014.93    139.17 o 
  -4  23   9        0.44     -107.85    138.23 o 
  -3  23   9    11386.48    10794.70    232.05 o 
  -2  23   9     1540.43     1736.85    133.04 o 
  -1  23   9    29443.58    29586.00    336.13 o 
   0  23   9      106.47      314.26    120.55 o 
   1  23   9     7067.32     7049.58    204.49 o 
   2  23   9      888.78     1239.25    152.62 o 
   3  23   9    11276.21    11660.50    291.58 o 
   4  23   9     2355.21     2338.68    200.26 o 
   5  23   9       96.66      474.04    173.24 o 
   6  23   9     4108.85     4623.56    233.56 o 
 -12  24   9    17156.68    16645.11    340.99 o 
 -11  24   9     9462.56     9667.45    277.96 o 
 -10  24   9      594.83      606.39    167.78 o 
  -9  24   9     1408.06     1199.65    197.28 o 
  -8  24   9      374.57      264.33    155.57 o 
  -7  24   9    14872.64    14189.04    311.57 o 
  -6  24   9        0.90      -44.62    151.05 o 
  -5  24   9       55.15       -6.61    124.28 o 
  -4  24   9     7378.35     7689.08    216.36 o 
  -3  24   9      600.58      656.78    131.12 o 
  -2  24   9     1414.55     1497.23    152.64 o 
  -1  24   9     6180.33     6072.34    178.01 o 
   0  24   9       19.43       20.85    116.71 o 
   1  24   9       34.69       14.43    126.03 o 
   2  24   9     6659.45     6840.00    214.93 o 
   3  24   9     3649.74     4230.27    223.50 o 
   4  24   9     1969.74     2192.55    201.37 o 
   5  24   9    26310.01    27553.28    466.01 o 
   6  24   9     4312.95     4460.67    233.65 o 
 -12  25   9     3067.00     3074.45    205.17 o 
 -11  25   9      213.33      527.85    168.70 o 
 -10  25   9      114.69       77.02    161.26 o 
  -9  25   9     1057.91      996.52    224.17 o 
  -8  25   9     1090.79     1014.68    187.24 o 
  -7  25   9    35138.96    34647.62    535.61 o 
  -6  25   9     1813.38     1835.01    175.63 o 
  -5  25   9     1014.66     1081.07    136.54 o 
  -4  25   9    16872.37    16804.09    277.89 o 
  -3  25   9      231.12      229.83    128.26 o 
  -2  25   9      191.95      259.44    145.77 o 
  -1  25   9     8147.37     7732.11    196.19 o 
   0  25   9    47529.45    47408.04    464.27 o 
   1  25   9     5527.21     6192.62    213.69 o 
   2  25   9      816.81      837.64    175.26 o 
   3  25   9    14850.81    15218.06    369.34 o 
   4  25   9      614.26      525.92    170.97 o 
   5  25   9     5090.46     5687.30    305.23 o 
 -11  26   9    14340.47    14109.07    357.84 o 
 -10  26   9     2452.84     2324.48    213.12 o 
  -9  26   9     1378.46     1620.80    186.74 o 
  -8  26   9     3179.40     3100.78    199.79 o 
  -7  26   9     6172.18     6451.29    229.16 o 
  -6  26   9        0.17     -169.70    146.46 o 
  -5  26   9     3471.84     3620.31    173.28 o 
  -4  26   9        0.21      155.81    128.79 o 
  -3  26   9    29989.77    29894.62    360.99 o 
  -2  26   9    13190.19    13553.39    275.05 o 
  -1  26   9     1328.56     1219.49    166.17 o 
   0  26   9    15273.39    15539.83    268.51 o 
   1  26   9     1656.30     1989.98    194.36 o 
   2  26   9     2071.67     2457.00    201.86 o 
   3  26   9     2029.95     2098.82    198.45 o 
   4  26   9      823.32      693.70    183.10 o 
   5  26   9     2621.56     3111.74    217.97 o 
 -11  27   9        1.29     -118.49    161.06 o 
 -10  27   9     1441.76     1426.88    179.44 o 
  -9  27   9     3881.42     3977.39    211.00 o 
  -8  27   9      469.11      588.22    167.54 o 
  -7  27   9    10172.60    10049.10    308.03 o 
  -6  27   9     4494.03     4839.52    242.45 o 
  -5  27   9      121.79      146.43    151.30 o 
  -4  27   9     1942.77     2057.30    151.74 o 
  -3  27   9    18550.92    18955.49    328.01 o 
  -2  27   9    16591.00    16492.02    310.62 o 
  -1  27   9      928.47      904.02    165.38 o 
   0  27   9       99.52      373.07    145.35 o 
   1  27   9     5157.05     5274.57    235.47 o 
   2  27   9     4640.72     4880.60    232.56 o 
   3  27   9     7514.21     7676.21    285.85 o 
   4  27   9      256.51      231.23    170.28 o 
 -10  28   9     2101.25     2080.66    214.17 o 
  -9  28   9      941.80      871.33    173.79 o 
  -8  28   9    16012.12    15766.78    328.27 o 
  -7  28   9      462.04      276.26    161.34 o 
  -6  28   9     2870.13     2989.97    193.89 o 
  -5  28   9    23034.66    22295.78    369.22 o 
  -4  28   9     5212.61     5802.43    308.47 o 
  -3  28   9     9314.41     9430.28    244.68 o 
  -2  28   9     1835.76     1697.15    169.84 o 
  -1  28   9       42.99      452.46    158.65 o
[truncated: 209,502 more chars]
